# Supplementary material for: DNA Methylation of Window of Implantation Genes in Cervical Secretions Predicts Ongoing Pregnancy in Infertility Treatment
Source: Int J Mol Sci. 2023 Mar 15;24(6):5598. doi: 10.3390/ijms24065598 (PMC10051225; doi:10.3390/ijms24065598)
Supplement: Supplementary file 1 [file ijms-24-05598-s001.zip]

Archive with 3 entries (2 files):
- ijms-2215309-supplementary/
- ijms-2215309-supplementary/Supplementary figures.pdf
- ijms-2215309-supplementary/Supplementary materials_Tables.xlsx
