# Supplementary material for: DNA Methylation of Window of Implantation Genes in Cervical Secretions Predicts Ongoing Pregnancy in Infertility Treatment
Source: Int J Mol Sci. 2023 Mar 15;24(6):5598. doi: 10.3390/ijms24065598 (PMC10051225; doi:10.3390/ijms24065598)
Supplement: Supplementary file 1 [file ijms-24-05598-s001.zip › ijms-2215309-supplementary/Supplementary materials_Tables.xlsx]

## Sheet: Table S1
Table S1. 158 WOI-associated genes from single cell endometrial transcriptomic profiles
Gene Name	Cell types of Origin		Characteristics or Functions
	Unciliated	Stromal Fibroblast (SF)	Phase defining (P-D)	Transcriptional factors (T-F)	Secretory Protein (SEC-P)
PLAU	unciliated		P-D
MMP7	unciliated		P-D
THBS1	unciliated		P-D
CADM1	unciliated		P-D
NPAS3	unciliated		P-D
ATP1A1	unciliated		P-D
ANK3	unciliated		P-D
ALPL	unciliated		P-D
TRAK1	unciliated		P-D
SCGB1D2	unciliated		P-D
MT1F	unciliated		P-D
MT1X	unciliated		P-D
MT1E	unciliated		P-D
MT1G	unciliated		P-D
CXCL14	unciliated	SF	P-D		SEC-P
MAOA	unciliated		P-D
DPP4	unciliated		P-D
NUPR1	unciliated		P-D
GPX3	unciliated	SF	P-D		SEC-P
PAEP	unciliated	SF	P-D		SEC-P
STC1		SF	P-D
NFATC2		SF	P-D
BMP2		SF	P-D
PMAIP1		SF	P-D
MMP11		SF	P-D
SFRP1		SF	P-D
WNT5A		SF	P-D
ZFYVE21		SF	P-D
CILP		SF	P-D
SLF2		SF	P-D
MATN2		SF	P-D
S100A4		SF	P-D
DKK1		SF	P-D
CRYAB		SF	P-D
FOXO1		SF	P-D
IL15		SF	P-D
FGF7		SF	P-D
LMCD1		SF	P-D
MTF1	unciliated			T-F
ELK4	unciliated			T-F
IRX3	unciliated			T-F
PAX8	unciliated			T-F
MITF	unciliated	SF		T-F
ARNT	unciliated			T-F
ZNF292	unciliated			T-F
MAFG	unciliated			T-F
ZBTB20	unciliated			T-F
HES1	unciliated			T-F
DDIT3	unciliated			T-F
ID4	unciliated			T-F
NFKBIZ	unciliated	sF		T-F
UBP1	unciliated			T-F
NFKBIB	unciliated			T-F
ARID1B	unciliated			T-F
TCF4	unciliated			T-F
TWIST1	unciliated			T-F
ZNF284	unciliated			T-F
FOSB	unciliated			T-F
ID2	unciliated			T-F
ATF3	unciliated	SF		T-F
EGR1	unciliated			T-F
JUN	unciliated			T-F
FOS	unciliated			T-F
CEBPB	unciliated			T-F
RORA		SF		T-F
BHLHE40		SF		T-F
KLF6		SF		T-F
HIVEP2		SF		T-F
XBP1		SF		T-F
ZBTB2		SF		T-F
ARID5B		SF		T-F
NR4A1		SF		T-F
NFKBIA		SF		T-F
YBX3		SF		T-F
STAT3		SF		T-F
ZEB1		SF		T-F
ZBTB16		SF		T-F
CEBPD		SF		T-F
MAF		SF		T-F
HAND2		SF		T-F
OSR2		SF		T-F
GAST	unciliated				SEC-P
CRISP3	unciliated				SEC-P
VNN1	unciliated				SEC-P
CCL20	unciliated				SEC-P
ARSB	unciliated				SEC-P
CTSA	unciliated				SEC-P
COMP	unciliated				SEC-P
GDF15	unciliated				SEC-P
LAMB3	unciliated				SEC-P
C4BPA	unciliated				SEC-P
DEFB1	unciliated				SEC-P
SLPI	unciliated	SF			SEC-P
GRN	unciliated				SEC-P
SPP1	unciliated				SEC-P
SCGB2A2	unciliated				SEC-P
VCAN	unciliated	SF			SEC-P
HABP2	unciliated				SEC-P
SERPING1	unciliated	SF			SEC-P
FGL2	unciliated				SEC-P
CLU	unciliated				SEC-P
IGFBP7	unciliated	SF			SEC-P
FBLN1	unciliated				SEC-P
PRSS23	unciliated				SEC-P
TINAGL1	unciliated				SEC-P
TIMP1	unciliated				SEC-P
SERPINE1	unciliated				SEC-P
CTSC	unciliated				SEC-P
COL4A1	unciliated				SEC-P
ADAMTS5		SF			SEC-P
TIMP3		SF			SEC-P
MTHFD2		SF			SEC-P
LAMB1		SF			SEC-P
SERPINF1		SF			SEC-P
MASP1		SF			SEC-P
SERPINE2		SF			SEC-P
A2M		SF			SEC-P
LIPA		SF			SEC-P
RARRES1		SF			SEC-P
EMILIN2		SF			SEC-P
FBLN2		SF			SEC-P
ABI3BP		SF			SEC-P
B2M		SF			SEC-P
ANGPTL1		SF			SEC-P
C3		SF			SEC-P
CRTAP		SF			SEC-P
APOC1		SF			SEC-P
APOD		SF			SEC-P
APOE		SF			SEC-P
CFD		SF			SEC-P
COLEC11		SF			SEC-P
PLA2G2A		SF			SEC-P
EFEMP1		SF			SEC-P
COL21A1		SF			SEC-P
BRINP2		SF			SEC-P
PAPLN		SF			SEC-P
CST3		SF			SEC-P
C1R		SF			SEC-P
C1S		SF			SEC-P
DCN		SF			SEC-P
NID1		SF			SEC-P
PNP		SF			SEC-P
RGCC		SF			SEC-P
THBS2		SF			SEC-P
TAGLN2		SF			SEC-P
FSTL1		SF			SEC-P
RHOQ		SF			SEC-P
RBM3		SF			SEC-P
IGFBP3		SF			SEC-P
FBLN5		SF			SEC-P
CCDC80		SF			SEC-P
HTRA1		SF			SEC-P
MGP		SF			SEC-P
IGFBP4		SF			SEC-P
LUM		SF			SEC-P
MMP2		SF			SEC-P
HARS2		SF			SEC-P
MXRA7		SF			SEC-P

## Sheet: Table S2a
Table S2a. Summary of all probes from 158 WOI genes
WOI_gene	All_probe	Promoter_probe
A2M	26	8
ABI3BP	49	7
ADAMTS5	24	13
ALPL	58	37
ANGPTL1	8	6
ANK3	163	40
APOC1	6	4
APOD	12	9
APOE	13	8
ARID1B	187	8
ARID5B	101	34
ARNT	32	18
ARSB	58	11
ATF3	44	42
ATP1A1	42	20
B2M	23	11
BHLHE40	24	16
BMP2	19	14
BRINP2	47	36
C1R	20	9
C1S	28	14
C3	37	5
C4BPA	13	11
CADM1	92	11
CCDC80	28	12
CCL20	10	5
CEBPB	15	14
CEBPD	13	11
CFD	17	8
CILP	12	8
CLU	48	33
COL21A1	28	9
COL4A1	99	13
COLEC11	87	41
COMP	30	11
CRISP3	7	1
CRTAP	19	11
CRYAB	23	19
CST3	10	5
CTSA	25	19
CTSC	21	9
CXCL14	19	14
DCN	22	12
DDIT3	18	17
DEFB1	5	4
DKK1	18	16
DPP4	36	7
EFEMP1	26	12
EGR1	17	12
ELK4	19	17
EMILIN2	51	8
FBLN1	71	6
FBLN2	70	30
FBLN5	37	15
FGF7	14	6
FGL2	9	6
FOS	26	14
FOSB	23	13
FOXO1	54	10
FSTL1	30	14
GAST	8	7
GDF15	15	9
GPX3	22	11
GRN	23	17
HABP2	22	18
HAND2	42	26
HARS2	29	28
HES1	29	21
HIVEP2	72	66
HTRA1	47	13
ID2	13	11
ID4	13	7
IGFBP3	42	29
IGFBP4	22	9
IGFBP7	45	11
IL15	42	41
IRX3	20	9
JUN	27	17
KLF6	32	13
LAMB1	48	9
LAMB3	27	13
LIPA	29	18
LMCD1	32	28
LUM	7	6
MAF	25	16
MAFG	37	32
MAOA	24	22
MASP1	32	5
MATN2	60	21
MGP	8	5
MITF	76	53
MMP11	23	9
MMP2	37	23
MMP7	9	8
MT1E	10	9
MT1F	9	8
MT1G	10	9
MT1X	12	10
MTF1	29	12
MTHFD2	16	9
MXRA7	40	10
NFATC2	99	36
NFKBIA	20	10
NFKBIB	30	24
NFKBIZ	35	30
NID1	43	7
NPAS3	95	9
NR4A1	67	48
NUPR1	9	6
OSR2	31	25
PAEP	8	4
PAPLN	50	17
PAX8	58	20
PLA2G2A	16	15
PLAU	19	18
PMAIP1	12	11
PNP	19	10
PRSS23	66	16
RARRES1	29	7
RBM3	21	16
RGCC	20	9
RHOQ	22	9
RORA	223	28
S100A4	14	14
SCGB1D2	3	3
SCGB2A2	7	6
SERPINE1	15	9
SERPINE2	47	36
SERPINF1	23	12
SERPING1	24	14
SFRP1	54	17
SLF2	21	14
SLPI	9	7
SPP1	8	7
STAT3	51	26
STC1	12	6
TAGLN2	31	30
TCF4	150	89
THBS1	49	23
THBS2	59	17
TIMP1	14	12
TIMP3	27	18
TINAGL1	34	21
TRAK1	76	26
TWIST1	27	22
UBP1	40	15
VCAN	47	27
VNN1	12	7
WNT5A	67	31
XBP1	15	10
YBX3	18	7
ZBTB16	93	22
ZBTB2	24	16
ZBTB20	159	147
ZEB1	59	35
ZFYVE21	49	15
ZNF284	16	14
ZNF292	26	6
	5720	2708

## Sheet: Table S2b
Table S2b. List of 2708 promoter probes of 158 WOI genes extracted from cervical secretion methylomic profiles
Probe_ID
A2M_cg00134295
A2M_cg00146928
A2M_cg02215627
A2M_cg07324869
A2M_cg10537824
A2M_cg15545700
A2M_cg18100935
A2M_cg20086047
ABI3BP_cg00569747
ABI3BP_cg15028548
ABI3BP_cg16163419
ABI3BP_cg18916988
ABI3BP_cg20326222
ABI3BP_cg21968765
ABI3BP_cg23634451
ADAMTS5_cg02462195
ADAMTS5_cg02800810
ADAMTS5_cg03202077
ADAMTS5_cg07942598
ADAMTS5_cg08190291
ADAMTS5_cg13601496
ADAMTS5_cg15237494
ADAMTS5_cg18895813
ADAMTS5_cg19070567
ADAMTS5_cg19523085
ADAMTS5_cg21646598
ADAMTS5_cg23986671
ADAMTS5_cg25528589
ALPL_cg01037895
ALPL_cg01827190
ALPL_cg01863337
ALPL_cg02239677
ALPL_cg05364759
ALPL_cg06035250
ALPL_cg06346857
ALPL_cg06369076
ALPL_cg06735585
ALPL_cg07162257
ALPL_cg08072584
ALPL_cg08727996
ALPL_cg09801687
ALPL_cg09859596
ALPL_cg10889825
ALPL_cg11133623
ALPL_cg12047425
ALPL_cg12062270
ALPL_cg12636432
ALPL_cg13377965
ALPL_cg13554489
ALPL_cg14017215
ALPL_cg14444313
ALPL_cg14781605
ALPL_cg15212266
ALPL_cg16510041
ALPL_cg16997101
ALPL_cg17015803
ALPL_cg18236421
ALPL_cg18789685
ALPL_cg20645065
ALPL_cg22154616
ALPL_cg22506534
ALPL_cg22943875
ALPL_cg23352747
ALPL_cg24560259
ALPL_cg26322535
ANGPTL1_cg05630800
ANGPTL1_cg07044282
ANGPTL1_cg07179903
ANGPTL1_cg10147632
ANGPTL1_cg15337846
ANGPTL1_cg21097817
ANK3_cg00006301
ANK3_cg00510507
ANK3_cg02922035
ANK3_cg06910198
ANK3_cg07108648
ANK3_cg07496388
ANK3_cg07637515
ANK3_cg08019914
ANK3_cg08318174
ANK3_cg08854451
ANK3_cg08885411
ANK3_cg11394115
ANK3_cg11865772
ANK3_cg12354377
ANK3_cg12669865
ANK3_cg13612543
ANK3_cg14058739
ANK3_cg14274656
ANK3_cg14391247
ANK3_cg14647131
ANK3_cg16134349
ANK3_cg16542170
ANK3_cg16693127
ANK3_cg16915506
ANK3_cg17712120
ANK3_cg17792419
ANK3_cg18016034
ANK3_cg18175470
ANK3_cg18621101
ANK3_cg19457556
ANK3_cg20135031
ANK3_cg20355860
ANK3_cg21106962
ANK3_cg22070062
ANK3_cg22601415
ANK3_cg26372927
ANK3_cg26400938
ANK3_cg26607103
ANK3_cg26905572
ANK3_cg27434149
APOC1_cg03793277
APOC1_cg05644480
APOC1_cg13880303
APOC1_cg23270113
APOD_cg00670714
APOD_cg04351793
APOD_cg05624196
APOD_cg08882927
APOD_cg11853467
APOD_cg15231202
APOD_cg18765133
APOD_cg21084260
APOD_cg23720929
APOE_cg04406254
APOE_cg08955609
APOE_cg12049787
APOE_cg14123992
APOE_cg18768621
APOE_cg19514613
APOE_cg20051876
APOE_cg26190885
ARID1B_cg07409602
ARID1B_cg08614771
ARID1B_cg08759764
ARID1B_cg10726394
ARID1B_cg12781778
ARID1B_cg12989020
ARID1B_cg16158077
ARID1B_cg22432367
ARID5B_cg00928816
ARID5B_cg01969278
ARID5B_cg02479789
ARID5B_cg05100313
ARID5B_cg05882781
ARID5B_cg05976652
ARID5B_cg06062519
ARID5B_cg06456847
ARID5B_cg06566772
ARID5B_cg07520810
ARID5B_cg08241406
ARID5B_cg08783988
ARID5B_cg10682219
ARID5B_cg10708548
ARID5B_cg14789659
ARID5B_cg15831769
ARID5B_cg16013454
ARID5B_cg16253809
ARID5B_cg16389209
ARID5B_cg16401465
ARID5B_cg17633222
ARID5B_cg17702449
ARID5B_cg17973778
ARID5B_cg19238103
ARID5B_cg20728881
ARID5B_cg20746552
ARID5B_cg21250167
ARID5B_cg22275570
ARID5B_cg22846816
ARID5B_cg23468816
ARID5B_cg24887381
ARID5B_cg25961903
ARID5B_cg26002628
ARID5B_cg27027230
ARNT_cg05806577
ARNT_cg06523891
ARNT_cg11594892
ARNT_cg12912293
ARNT_cg13201342
ARNT_cg13357341
ARNT_cg13386712
ARNT_cg14371027
ARNT_cg17166434
ARNT_cg17942553
ARNT_cg19889444
ARNT_cg19902519
ARNT_cg22980572
ARNT_cg25308738
ARNT_cg25476575
ARNT_cg26228696
ARNT_cg26926632
ARNT_cg27572661
ARSB_cg02582925
ARSB_cg11541897
ARSB_cg11769606
ARSB_cg17845680
ARSB_cg18828365
ARSB_cg18856359
ARSB_cg19140064
ARSB_cg22224068
ARSB_cg24893837
ARSB_cg25318491
ARSB_cg26470338
ATF3_cg01064286
ATF3_cg01668452
ATF3_cg02636234
ATF3_cg03253433
ATF3_cg03717803
ATF3_cg04203508
ATF3_cg05078915
ATF3_cg05823659
ATF3_cg07139026
ATF3_cg07199812
ATF3_cg07593580
ATF3_cg07862094
ATF3_cg08326478
ATF3_cg09793303
ATF3_cg10103631
ATF3_cg10985914
ATF3_cg12177257
ATF3_cg13230348
ATF3_cg13243329
ATF3_cg13408549
ATF3_cg14234394
ATF3_cg15639551
ATF3_cg15831613
ATF3_cg15990170
ATF3_cg16378712
ATF3_cg17080534
ATF3_cg17200414
ATF3_cg18174834
ATF3_cg18317154
ATF3_cg18350796
ATF3_cg20169506
ATF3_cg21160472
ATF3_cg21281234
ATF3_cg21395152
ATF3_cg22975126
ATF3_cg23020752
ATF3_cg23534142
ATF3_cg24141233
ATF3_cg24365042
ATF3_cg25386151
ATF3_cg26705080
ATF3_cg27610047
ATP1A1_cg02538901
ATP1A1_cg06851900
ATP1A1_cg06914949
ATP1A1_cg09144709
ATP1A1_cg09176657
ATP1A1_cg09537830
ATP1A1_cg09580336
ATP1A1_cg10442913
ATP1A1_cg11342277
ATP1A1_cg11513049
ATP1A1_cg13079047
ATP1A1_cg14169801
ATP1A1_cg14841875
ATP1A1_cg15990192
ATP1A1_cg16755696
ATP1A1_cg17107017
ATP1A1_cg20309677
ATP1A1_cg20420826
ATP1A1_cg21567125
ATP1A1_cg25062542
B2M_cg00079638
B2M_cg03355298
B2M_cg07192821
B2M_cg08350173
B2M_cg08459087
B2M_cg10081723
B2M_cg13964393
B2M_cg18555073
B2M_cg18696027
B2M_cg21445676
B2M_cg24134304
BHLHE40_cg03223878
BHLHE40_cg08587820
BHLHE40_cg09228048
BHLHE40_cg10268491
BHLHE40_cg12574423
BHLHE40_cg12591404
BHLHE40_cg14508890
BHLHE40_cg14814876
BHLHE40_cg15564948
BHLHE40_cg17282111
BHLHE40_cg18109673
BHLHE40_cg18985891
BHLHE40_cg19972858
BHLHE40_cg20971407
BHLHE40_cg21978006
BHLHE40_cg25773490
BMP2_cg00000974
BMP2_cg01797527
BMP2_cg09211429
BMP2_cg10550147
BMP2_cg10604728
BMP2_cg13724496
BMP2_cg16831623
BMP2_cg17774058
BMP2_cg17987260
BMP2_cg19528338
BMP2_cg24674635
BMP2_cg25535995
BMP2_cg26536259
BMP2_cg26665274
BRINP2_cg01348060
BRINP2_cg02102020
BRINP2_cg03768831
BRINP2_cg03884587
BRINP2_cg04209911
BRINP2_cg05070710
BRINP2_cg06321345
BRINP2_cg06758591
BRINP2_cg07828189
BRINP2_cg08321723
BRINP2_cg09828459
BRINP2_cg09954323
BRINP2_cg10390871
BRINP2_cg12042448
BRINP2_cg12333300
BRINP2_cg12982369
BRINP2_cg13567280
BRINP2_cg13589108
BRINP2_cg13685951
BRINP2_cg13843613
BRINP2_cg14910138
BRINP2_cg15497009
BRINP2_cg16123101
BRINP2_cg16756827
BRINP2_cg18161025
BRINP2_cg18689783
BRINP2_cg19161000
BRINP2_cg19993589
BRINP2_cg20846447
BRINP2_cg21079107
BRINP2_cg21180976
BRINP2_cg21321946
BRINP2_cg21523908
BRINP2_cg24158936
BRINP2_cg26893448
BRINP2_cg27174972
C1R_cg06915053
C1R_cg08799922
C1R_cg11662322
C1R_cg15776355
C1R_cg16236875
C1R_cg22095709
C1R_cg23090429
C1R_cg23368715
C1R_cg24599182
C1S_cg03198733
C1S_cg04083416
C1S_cg05538432
C1S_cg07959425
C1S_cg13053396
C1S_cg13120986
C1S_cg15626285
C1S_cg20378628
C1S_cg21348795
C1S_cg21622186
C1S_cg22402467
C1S_cg24268698
C1S_cg24535475
C1S_cg25774302
C3_cg04547181
C3_cg11959387
C3_cg12768975
C3_cg14279361
C3_cg17612991
C4BPA_cg01181898
C4BPA_cg11070419
C4BPA_cg11153969
C4BPA_cg14856606
C4BPA_cg17803430
C4BPA_cg22332276
C4BPA_cg22591910
C4BPA_cg22641189
C4BPA_cg26044340
C4BPA_cg26430305
C4BPA_cg26514552
CADM1_cg01948062
CADM1_cg08066991
CADM1_cg10193817
CADM1_cg14944514
CADM1_cg18281160
CADM1_cg18603396
CADM1_cg21658836
CADM1_cg22207272
CADM1_cg23034799
CADM1_cg26647139
CADM1_cg27029179
CCDC80_cg02954903
CCDC80_cg03180489
CCDC80_cg05963085
CCDC80_cg09274237
CCDC80_cg12113356
CCDC80_cg13287247
CCDC80_cg16198723
CCDC80_cg19593401
CCDC80_cg20272205
CCDC80_cg21307628
CCDC80_cg21580421
CCDC80_cg24364668
CCL20_cg08575688
CCL20_cg09425228
CCL20_cg13890519
CCL20_cg25384507
CCL20_cg26613203
CEBPB_cg02930951
CEBPB_cg06291846
CEBPB_cg06950567
CEBPB_cg10356363
CEBPB_cg12986726
CEBPB_cg13729887
CEBPB_cg15032001
CEBPB_cg16349006
CEBPB_cg17371067
CEBPB_cg17779707
CEBPB_cg18985280
CEBPB_cg19398162
CEBPB_cg20393839
CEBPB_cg24688577
CEBPD_cg06734962
CEBPD_cg13402155
CEBPD_cg17058782
CEBPD_cg17194240
CEBPD_cg18923221
CEBPD_cg21315018
CEBPD_cg22081026
CEBPD_cg22280940
CEBPD_cg23495695
CEBPD_cg25661026
CEBPD_cg26266515
CFD_cg00403729
CFD_cg07917654
CFD_cg08091707
CFD_cg08828286
CFD_cg12505153
CFD_cg13539395
CFD_cg14273126
CFD_cg22092521
CILP_cg00481600
CILP_cg04813911
CILP_cg06027964
CILP_cg11093760
CILP_cg13662559
CILP_cg20225681
CILP_cg23323879
CILP_cg25896785
CLU_cg00359590
CLU_cg00928580
CLU_cg02393097
CLU_cg04929736
CLU_cg05499834
CLU_cg08594681
CLU_cg09006659
CLU_cg09222674
CLU_cg10734892
CLU_cg11467637
CLU_cg11694223
CLU_cg11775417
CLU_cg11783834
CLU_cg12489601
CLU_cg12729838
CLU_cg13159325
CLU_cg13488078
CLU_cg14917244
CLU_cg19442470
CLU_cg19549068
CLU_cg20504077
CLU_cg21111824
CLU_cg21739400
CLU_cg21867571
CLU_cg22217144
CLU_cg22313574
CLU_cg23460950
CLU_cg23548686
CLU_cg24257038
CLU_cg24428058
CLU_cg25302704
CLU_cg25583241
CLU_cg27656366
COL21A1_cg00684824
COL21A1_cg02484732
COL21A1_cg03064592
COL21A1_cg05126887
COL21A1_cg07143470
COL21A1_cg12569497
COL21A1_cg15703636
COL21A1_cg17410797
COL21A1_cg25383699
COL4A1_cg01956420
COL4A1_cg06659727
COL4A1_cg10400227
COL4A1_cg13596497
COL4A1_cg15262516
COL4A1_cg15871127
COL4A1_cg17541528
COL4A1_cg21938148
COL4A1_cg22757824
COL4A1_cg24089600
COL4A1_cg24636057
COL4A1_cg25530246
COL4A1_cg27546237
COLEC11_cg00541777
COLEC11_cg00725994
COLEC11_cg00835279
COLEC11_cg01017349
COLEC11_cg02178077
COLEC11_cg03579365
COLEC11_cg04155390
COLEC11_cg05075887
COLEC11_cg05408590
COLEC11_cg05568343
COLEC11_cg05839347
COLEC11_cg06212874
COLEC11_cg06723997
COLEC11_cg07865738
COLEC11_cg07921235
COLEC11_cg08235183
COLEC11_cg08419053
COLEC11_cg08498275
COLEC11_cg09462453
COLEC11_cg09726829
COLEC11_cg09899008
COLEC11_cg10338668
COLEC11_cg10945539
COLEC11_cg12135269
COLEC11_cg14004935
COLEC11_cg14821905
COLEC11_cg15446861
COLEC11_cg15955046
COLEC11_cg16430428
COLEC11_cg17872886
COLEC11_cg17904801
COLEC11_cg18105675
COLEC11_cg19867917
COLEC11_cg20471025
COLEC11_cg21083023
COLEC11_cg21151163
COLEC11_cg21205320
COLEC11_cg24580000
COLEC11_cg24755996
COLEC11_cg26596242
COLEC11_cg26615126
COMP_cg03767475
COMP_cg07856714
COMP_cg08177015
COMP_cg09949775
COMP_cg12827060
COMP_cg15784332
COMP_cg15986030
COMP_cg19485202
COMP_cg19907305
COMP_cg21029090
COMP_cg22865824
CRISP3_cg06499214
CRTAP_cg00837234
CRTAP_cg02331450
CRTAP_cg04397936
CRTAP_cg06882351
CRTAP_cg07761842
CRTAP_cg08658671
CRTAP_cg09294589
CRTAP_cg12618910
CRTAP_cg15092395
CRTAP_cg18372632
CRTAP_cg19404215
CRYAB_cg00275577
CRYAB_cg00514609
CRYAB_cg04216953
CRYAB_cg06430014
CRYAB_cg07476508
CRYAB_cg09121862
CRYAB_cg10048349
CRYAB_cg11694519
CRYAB_cg13084335
CRYAB_cg13210534
CRYAB_cg14276286
CRYAB_cg14278787
CRYAB_cg15204861
CRYAB_cg15227610
CRYAB_cg15545878
CRYAB_cg16000321
CRYAB_cg17592592
CRYAB_cg21010821
CRYAB_cg25794730
CST3_cg05274674
CST3_cg07532796
CST3_cg09559499
CST3_cg14024653
CST3_cg16589663
CTSA_cg02664993
CTSA_cg03560963
CTSA_cg04336660
CTSA_cg06670911
CTSA_cg07552707
CTSA_cg08260891
CTSA_cg09638001
CTSA_cg11992317
CTSA_cg12809499
CTSA_cg13270406
CTSA_cg13788090
CTSA_cg17437181
CTSA_cg19791863
CTSA_cg20094201
CTSA_cg21762107
CTSA_cg21986422
CTSA_cg24852440
CTSA_cg25241845
CTSA_cg27651128
CTSC_cg03183608
CTSC_cg11733478
CTSC_cg11868029
CTSC_cg12391538
CTSC_cg12747487
CTSC_cg15571376
CTSC_cg15581365
CTSC_cg24637319
CTSC_cg25902627
CXCL14_cg00037131
CXCL14_cg03859527
CXCL14_cg06293449
CXCL14_cg07516956
CXCL14_cg07557560
CXCL14_cg09403588
CXCL14_cg10179196
CXCL14_cg10493994
CXCL14_cg22891674
CXCL14_cg23510026
CXCL14_cg25011337
CXCL14_cg26525592
CXCL14_cg26648760
CXCL14_cg27090201
DCN_cg05845030
DCN_cg06108576
DCN_cg07648851
DCN_cg09308942
DCN_cg09471817
DCN_cg12762596
DCN_cg15569988
DCN_cg15675647
DCN_cg17736331
DCN_cg21298703
DCN_cg24943709
DCN_cg26521708
DDIT3_cg07092057
DDIT3_cg07708937
DDIT3_cg08984436
DDIT3_cg09687907
DDIT3_cg11557658
DDIT3_cg13148824
DDIT3_cg13812230
DDIT3_cg14315430
DDIT3_cg14737592
DDIT3_cg15021531
DDIT3_cg15055395
DDIT3_cg16646694
DDIT3_cg17660561
DDIT3_cg17703658
DDIT3_cg19452060
DDIT3_cg19510318
DDIT3_cg19520710
DEFB1_cg02465761
DEFB1_cg19033555
DEFB1_cg19210176
DEFB1_cg22410383
DKK1_cg01160882
DKK1_cg02162906
DKK1_cg02493604
DKK1_cg04932230
DKK1_cg07684796
DKK1_cg08812555
DKK1_cg09445939
DKK1_cg09465786
DKK1_cg11931116
DKK1_cg12621514
DKK1_cg18956393
DKK1_cg25158147
DKK1_cg25751172
DKK1_cg26677741
DKK1_cg27411220
DKK1_cg27591349
DPP4_cg09601770
DPP4_cg10507402
DPP4_cg14779065
DPP4_cg20539283
DPP4_cg21565914
DPP4_cg23246095
DPP4_cg25912827
EFEMP1_cg03122624
EFEMP1_cg03817671
EFEMP1_cg05168033
EFEMP1_cg05385513
EFEMP1_cg08130988
EFEMP1_cg16100120
EFEMP1_cg16118212
EFEMP1_cg20786074
EFEMP1_cg24719005
EFEMP1_cg25046074
EFEMP1_cg25711779
EFEMP1_cg25968367
EGR1_cg00850167
EGR1_cg04616401
EGR1_cg05229898
EGR1_cg08611430
EGR1_cg09395034
EGR1_cg12443481
EGR1_cg21138501
EGR1_cg23951277
EGR1_cg24019521
EGR1_cg24458485
EGR1_cg26069252
EGR1_cg26819793
ELK4_cg02693249
ELK4_cg03126043
ELK4_cg03585070
ELK4_cg04080067
ELK4_cg06391610
ELK4_cg09587172
ELK4_cg13054975
ELK4_cg14556018
ELK4_cg15558299
ELK4_cg16894746
ELK4_cg19028997
ELK4_cg19745766
ELK4_cg21478222
ELK4_cg21719042
ELK4_cg22307414
ELK4_cg23201841
ELK4_cg26245202
EMILIN2_cg06965798
EMILIN2_cg07438299
EMILIN2_cg07483811
EMILIN2_cg14133708
EMILIN2_cg20679955
EMILIN2_cg21266975
EMILIN2_cg22349573
EMILIN2_cg24966142
FBLN1_cg00061479
FBLN1_cg12192818
FBLN1_cg13613823
FBLN1_cg15143643
FBLN1_cg19972696
FBLN1_cg20509780
FBLN2_cg00201234
FBLN2_cg01465323
FBLN2_cg01896761
FBLN2_cg02027717
FBLN2_cg02146340
FBLN2_cg02832485
FBLN2_cg03102887
FBLN2_cg04195512
FBLN2_cg04513540
FBLN2_cg04544058
FBLN2_cg04677287
FBLN2_cg06383189
FBLN2_cg08217852
FBLN2_cg08253181
FBLN2_cg08375965
FBLN2_cg09942413
FBLN2_cg12700904
FBLN2_cg13403854
FBLN2_cg15097422
FBLN2_cg15338301
FBLN2_cg16604516
FBLN2_cg17560624
FBLN2_cg17561417
FBLN2_cg18406197
FBLN2_cg18603228
FBLN2_cg19392656
FBLN2_cg20605980
FBLN2_cg20969635
FBLN2_cg23080199
FBLN2_cg25120326
FBLN5_cg04485065
FBLN5_cg08412968
FBLN5_cg08908586
FBLN5_cg09464954
FBLN5_cg10941822
FBLN5_cg12557090
FBLN5_cg14974772
FBLN5_cg17319007
FBLN5_cg17710617
FBLN5_cg19176999
FBLN5_cg21116579
FBLN5_cg21883802
FBLN5_cg22572654
FBLN5_cg24777065
FBLN5_cg25698701
FGF7_cg03981793
FGF7_cg18689733
FGF7_cg23504246
FGF7_cg26070824
FGF7_cg27039983
FGF7_cg27525902
FGL2_cg01310473
FGL2_cg03546689
FGL2_cg08241295
FGL2_cg11801640
FGL2_cg23708624
FGL2_cg24777866
FOS_cg00773696
FOS_cg03509965
FOS_cg07159858
FOS_cg10282345
FOS_cg11872076
FOS_cg13519079
FOS_cg13819869
FOS_cg14102251
FOS_cg14154718
FOS_cg15337055
FOS_cg17108506
FOS_cg18717355
FOS_cg20901874
FOS_cg25975379
FOSB_cg03252490
FOSB_cg06528097
FOSB_cg06941879
FOSB_cg07142523
FOSB_cg09087474
FOSB_cg10168687
FOSB_cg13078161
FOSB_cg14255158
FOSB_cg17780657
FOSB_cg17864619
FOSB_cg20646490
FOSB_cg22369048
FOSB_cg25224222
FOXO1_cg01885050
FOXO1_cg02202169
FOXO1_cg03785281
FOXO1_cg03839252
FOXO1_cg05073845
FOXO1_cg14954044
FOXO1_cg15517847
FOXO1_cg19207581
FOXO1_cg21216204
FOXO1_cg26611683
FSTL1_cg00091633
FSTL1_cg00445142
FSTL1_cg00997976
FSTL1_cg03424342
FSTL1_cg07352158
FSTL1_cg08840687
FSTL1_cg13408152
FSTL1_cg15109851
FSTL1_cg17018649
FSTL1_cg20114394
FSTL1_cg21511969
FSTL1_cg22769317
FSTL1_cg22894604
FSTL1_cg23405198
GAST_cg02553166
GAST_cg07480653
GAST_cg12229387
GAST_cg15920124
GAST_cg19038804
GAST_cg21387325
GAST_cg24441603
GDF15_cg03207391
GDF15_cg08162780
GDF15_cg09538452
GDF15_cg12008047
GDF15_cg14213160
GDF15_cg16008327
GDF15_cg16929104
GDF15_cg19479654
GDF15_cg21211585
GPX3_cg01378878
GPX3_cg07699362
GPX3_cg08891071
GPX3_cg13081720
GPX3_cg14237894
GPX3_cg16627309
GPX3_cg18849169
GPX3_cg21504918
GPX3_cg21536925
GPX3_cg22005145
GPX3_cg26638444
GRN_cg00442690
GRN_cg01146514
GRN_cg04269641
GRN_cg07777378
GRN_cg07935119
GRN_cg08491241
GRN_cg10591948
GRN_cg11999384
GRN_cg12837296
GRN_cg13332380
GRN_cg17101358
GRN_cg20679560
GRN_cg21497218
GRN_cg21689086
GRN_cg23322957
GRN_cg23570245
GRN_cg24420717
HABP2_cg02578664
HABP2_cg08069247
HABP2_cg08165016
HABP2_cg08404354
HABP2_cg09746470
HABP2_cg10515708
HABP2_cg12042366
HABP2_cg12609652
HABP2_cg13882334
HABP2_cg14211948
HABP2_cg14840429
HABP2_cg17798590
HABP2_cg18833140
HABP2_cg21586279
HABP2_cg25144913
HABP2_cg26163722
HABP2_cg26188758
HABP2_cg26656452
HAND2_cg00443971
HAND2_cg02774439
HAND2_cg03676512
HAND2_cg03905758
HAND2_cg04825850
HAND2_cg05496192
HAND2_cg05536800
HAND2_cg07410872
HAND2_cg07681935
HAND2_cg07969748
HAND2_cg08328610
HAND2_cg08905895
HAND2_cg09339763
HAND2_cg10509254
HAND2_cg10541864
HAND2_cg13935962
HAND2_cg15195321
HAND2_cg15707093
HAND2_cg16919569
HAND2_cg19178853
HAND2_cg19669618
HAND2_cg21530280
HAND2_cg22517735
HAND2_cg25102370
HAND2_cg26101410
HAND2_cg26650303
HARS2_cg00724572
HARS2_cg01500421
HARS2_cg02153871
HARS2_cg04672769
HARS2_cg05164570
HARS2_cg06712340
HARS2_cg07928938
HARS2_cg08633209
HARS2_cg09061045
HARS2_cg09336493
HARS2_cg09368129
HARS2_cg12422551
HARS2_cg12473144
HARS2_cg13904348
HARS2_cg14786285
HARS2_cg15567634
HARS2_cg15571782
HARS2_cg15860078
HARS2_cg17304262
HARS2_cg17518778
HARS2_cg19091068
HARS2_cg20510485
HARS2_cg20680166
HARS2_cg20744110
HARS2_cg21293250
HARS2_cg23557002
HARS2_cg23966118
HARS2_cg26273129
HES1_cg00801465
HES1_cg01366246
HES1_cg01637131
HES1_cg06414605
HES1_cg07747635
HES1_cg07846755
HES1_cg10702309
HES1_cg12961656
HES1_cg13065537
HES1_cg14773685
HES1_cg15871749
HES1_cg17460737
HES1_cg18555811
HES1_cg21428647
HES1_cg21503826
HES1_cg24182293
HES1_cg25444231
HES1_cg25466368
HES1_cg25598371
HES1_cg26348180
HES1_cg27331225
HIVEP2_cg00109300
HIVEP2_cg01202751
HIVEP2_cg01833771
HIVEP2_cg02888146
HIVEP2_cg04103532
HIVEP2_cg04356230
HIVEP2_cg05090939
HIVEP2_cg05498503
HIVEP2_cg05519606
HIVEP2_cg05596912
HIVEP2_cg05786041
HIVEP2_cg06538751
HIVEP2_cg06770429
HIVEP2_cg06773553
HIVEP2_cg09606421
HIVEP2_cg09659869
HIVEP2_cg10295609
HIVEP2_cg10369203
HIVEP2_cg10577216
HIVEP2_cg10613215
HIVEP2_cg10667457
HIVEP2_cg10842801
HIVEP2_cg11640756
HIVEP2_cg12117518
HIVEP2_cg12269161
HIVEP2_cg12320351
HIVEP2_cg12616114
HIVEP2_cg12780098
HIVEP2_cg13519834
HIVEP2_cg13804090
HIVEP2_cg13829419
HIVEP2_cg14028358
HIVEP2_cg14769026
HIVEP2_cg14867004
HIVEP2_cg15103196
HIVEP2_cg15121978
HIVEP2_cg15508761
HIVEP2_cg15798191
HIVEP2_cg16352724
HIVEP2_cg16559268
HIVEP2_cg17579366
HIVEP2_cg17706188
HIVEP2_cg17717866
HIVEP2_cg17732347
HIVEP2_cg17738521
HIVEP2_cg17887007
HIVEP2_cg18369011
HIVEP2_cg18458689
HIVEP2_cg18959453
HIVEP2_cg20486294
HIVEP2_cg20743720
HIVEP2_cg21380077
HIVEP2_cg21489622
HIVEP2_cg21597425
HIVEP2_cg22007470
HIVEP2_cg22425197
HIVEP2_cg23446297
HIVEP2_cg23482133
HIVEP2_cg23585102
HIVEP2_cg23984429
HIVEP2_cg24603969
HIVEP2_cg25361701
HIVEP2_cg25636439
HIVEP2_cg26659645
HIVEP2_cg27209679
HIVEP2_cg27528971
HTRA1_cg01962937
HTRA1_cg02711929
HTRA1_cg04864216
HTRA1_cg07304526
HTRA1_cg08447739
HTRA1_cg12155732
HTRA1_cg12746356
HTRA1_cg18954700
HTRA1_cg23791011
HTRA1_cg24433738
HTRA1_cg25446361
HTRA1_cg25920792
HTRA1_cg26274946
ID2_cg00538370
ID2_cg02347832
ID2_cg05981247
ID2_cg06473429
ID2_cg14657818
ID2_cg18260786
ID2_cg21829675
ID2_cg21943797
ID2_cg22995114
ID2_cg23322531
ID2_cg23525180
ID4_cg03715143
ID4_cg06739029
ID4_cg14151259
ID4_cg14500150
ID4_cg17252960
ID4_cg17305436
ID4_cg23165899
IGFBP3_cg03776080
IGFBP3_cg04690927
IGFBP3_cg04796162
IGFBP3_cg05083496
IGFBP3_cg07869380
IGFBP3_cg07910986
IGFBP3_cg08027385
IGFBP3_cg08541297
IGFBP3_cg08831744
IGFBP3_cg09619271
IGFBP3_cg10094651
IGFBP3_cg10677697
IGFBP3_cg11753867
IGFBP3_cg14625938
IGFBP3_cg16447589
IGFBP3_cg16460681
IGFBP3_cg20850023
IGFBP3_cg21268650
IGFBP3_cg22083798
IGFBP3_cg22403266
IGFBP3_cg22800581
IGFBP3_cg23191657
IGFBP3_cg23193639
IGFBP3_cg23455440
IGFBP3_cg24381682
IGFBP3_cg24772240
IGFBP3_cg24901098
IGFBP3_cg24942272
IGFBP3_cg26434048
IGFBP4_cg00512374
IGFBP4_cg02627216
IGFBP4_cg04669754
IGFBP4_cg09213124
IGFBP4_cg10131864
IGFBP4_cg11961138
IGFBP4_cg13385210
IGFBP4_cg15471812
IGFBP4_cg20662871
IGFBP7_cg00884221
IGFBP7_cg01959562
IGFBP7_cg03023052
IGFBP7_cg03195531
IGFBP7_cg08924554
IGFBP7_cg12372106
IGFBP7_cg19045644
IGFBP7_cg19861288
IGFBP7_cg20813965
IGFBP7_cg21921384
IGFBP7_cg23093377
IL15_cg02075261
IL15_cg02194398
IL15_cg02934500
IL15_cg03099832
IL15_cg03715613
IL15_cg04178574
IL15_cg05368283
IL15_cg07421119
IL15_cg07697735
IL15_cg08123738
IL15_cg08600395
IL15_cg09010346
IL15_cg09458680
IL15_cg10508359
IL15_cg11418177
IL15_cg11612052
IL15_cg11971461
IL15_cg12718193
IL15_cg13936947
IL15_cg14471619
IL15_cg14837919
IL15_cg15613153
IL15_cg16655388
IL15_cg16676159
IL15_cg16695597
IL15_cg16770213
IL15_cg17291383
IL15_cg18193378
IL15_cg19492315
IL15_cg19793620
IL15_cg20060523
IL15_cg21180072
IL15_cg22196946
IL15_cg22364262
IL15_cg25546588
IL15_cg25612054
IL15_cg25690285
IL15_cg25789723
IL15_cg26269613
IL15_cg26867774
IL15_cg27430612
IRX3_cg00226545
IRX3_cg01885503
IRX3_cg03999372
IRX3_cg06259881
IRX3_cg17536114
IRX3_cg17745122
IRX3_cg21987164
IRX3_cg24662961
IRX3_cg27228168
JUN_cg00543485
JUN_cg01909487
JUN_cg02533419
JUN_cg03256465
JUN_cg07018071
JUN_cg08444830
JUN_cg15500320
JUN_cg15684811
JUN_cg15995771
JUN_cg16101035
JUN_cg17933911
JUN_cg20787340
JUN_cg24059741
JUN_cg24425829
JUN_cg24946133
JUN_cg25613251
JUN_cg26456528
KLF6_cg02092590
KLF6_cg05412141
KLF6_cg06162279
KLF6_cg07639900
KLF6_cg12322373
KLF6_cg16804020
KLF6_cg17934165
KLF6_cg18115436
KLF6_cg19160353
KLF6_cg19231290
KLF6_cg20355062
KLF6_cg25945303
KLF6_cg26538214
LAMB1_cg09660227
LAMB1_cg10064162
LAMB1_cg12755815
LAMB1_cg15646795
LAMB1_cg17657268
LAMB1_cg20222925
LAMB1_cg26087411
LAMB1_cg26321716
LAMB1_cg27124027
LAMB3_cg01580568
LAMB3_cg03967293
LAMB3_cg03977657
LAMB3_cg07072052
LAMB3_cg14586941
LAMB3_cg16504791
LAMB3_cg19709585
LAMB3_cg20918933
LAMB3_cg22502856
LAMB3_cg25981106
LAMB3_cg26107033
LAMB3_cg26266991
LAMB3_cg26374621
LIPA_cg01883183
LIPA_cg09797463
LIPA_cg09993853
LIPA_cg11772224
LIPA_cg12143181
LIPA_cg12529006
LIPA_cg12555086
LIPA_cg15075137
LIPA_cg15406666
LIPA_cg16609855
LIPA_cg17012863
LIPA_cg18701598
LIPA_cg19130698
LIPA_cg20592345
LIPA_cg24049990
LIPA_cg24215643
LIPA_cg24876752
LIPA_cg25365404
LMCD1_cg01280655
LMCD1_cg02755111
LMCD1_cg03843335
LMCD1_cg04373034
LMCD1_cg04790450
LMCD1_cg06266100
LMCD1_cg06697448
LMCD1_cg08804258
LMCD1_cg08935301
LMCD1_cg09009074
LMCD1_cg09719124
LMCD1_cg10532246
LMCD1_cg11218092
LMCD1_cg13250884
LMCD1_cg16784366
LMCD1_cg17800974
LMCD1_cg18609236
LMCD1_cg18857899
LMCD1_cg19924196
LMCD1_cg20595215
LMCD1_cg20876266
LMCD1_cg21232904
LMCD1_cg22587773
LMCD1_cg23180235
LMCD1_cg24612498
LMCD1_cg25225968
LMCD1_cg26083045
LMCD1_cg26612987
LUM_cg15811964
LUM_cg21957925
LUM_cg23455212
LUM_cg26894820
LUM_cg27634379
LUM_cg27640763
MAF_cg01001468
MAF_cg02812813
MAF_cg02962380
MAF_cg06018531
MAF_cg06327596
MAF_cg06881580
MAF_cg07026599
MAF_cg07242563
MAF_cg08475576
MAF_cg09822018
MAF_cg10689889
MAF_cg14055374
MAF_cg15488409
MAF_cg17504304
MAF_cg19946014
MAF_cg27613168
MAFG_cg00537203
MAFG_cg01543184
MAFG_cg02009311
MAFG_cg02106719
MAFG_cg02451362
MAFG_cg04505727
MAFG_cg04651635
MAFG_cg07824483
MAFG_cg07833371
MAFG_cg07855221
MAFG_cg08267319
MAFG_cg08329777
MAFG_cg08679808
MAFG_cg09253473
MAFG_cg10168457
MAFG_cg10909080
MAFG_cg13580248
MAFG_cg13893805
MAFG_cg14328782
MAFG_cg16293131
MAFG_cg16457778
MAFG_cg16659413
MAFG_cg17444781
MAFG_cg19563510
MAFG_cg20488697
MAFG_cg22041033
MAFG_cg22193912
MAFG_cg23018755
MAFG_cg23453622
MAFG_cg24049326
MAFG_cg24681408
MAFG_cg24721777
MAOA_cg02536891
MAOA_cg03317455
MAOA_cg04235931
MAOA_cg04406445
MAOA_cg05443523
MAOA_cg05872972
MAOA_cg06011373
MAOA_cg06558952
MAOA_cg06794323
MAOA_cg11390960
MAOA_cg14834004
MAOA_cg15014034
MAOA_cg16145609
MAOA_cg17118809
MAOA_cg17788031
MAOA_cg18138788
MAOA_cg19441691
MAOA_cg20121427
MAOA_cg20619456
MAOA_cg22366618
MAOA_cg23554767
MAOA_cg26741576
MASP1_cg03760101
MASP1_cg14328173
MASP1_cg17068383
MASP1_cg20725021
MASP1_cg21831174
MATN2_cg01038450
MATN2_cg02485295
MATN2_cg03293015
MATN2_cg03489969
MATN2_cg07333924
MATN2_cg07701797
MATN2_cg07792979
MATN2_cg09023820
MATN2_cg09093931
MATN2_cg10039928
MATN2_cg11506535
MATN2_cg13682019
MATN2_cg14639897
MATN2_cg15175596
MATN2_cg16016960
MATN2_cg16129200
MATN2_cg16202564
MATN2_cg17457796
MATN2_cg21231993
MATN2_cg21772191
MATN2_cg26221062
MGP_cg00431549
MGP_cg07085163
MGP_cg09612195
MGP_cg13302154
MGP_cg22221831
MITF_cg00130817
MITF_cg00838150
MITF_cg01113900
MITF_cg01292999
MITF_cg02426343
MITF_cg03281018
MITF_cg03489020
MITF_cg03831180
MITF_cg03847535
MITF_cg04535746
MITF_cg04811592
MITF_cg05184978
MITF_cg05277991
MITF_cg06070625
MITF_cg06517138
MITF_cg06640206
MITF_cg07113570
MITF_cg07231544
MITF_cg09325003
MITF_cg09464246
MITF_cg10120522
MITF_cg10160567
MITF_cg10581281
MITF_cg11038507
MITF_cg11109906
MITF_cg12095198
MITF_cg12348705
MITF_cg12492493
MITF_cg12854020
MITF_cg13151171
MITF_cg13264800
MITF_cg13523819
MITF_cg13685139
MITF_cg13760870
MITF_cg14690838
MITF_cg15023858
MITF_cg15157740
MITF_cg15449049
MITF_cg15909737
MITF_cg16905280
MITF_cg17445875
MITF_cg17482117
MITF_cg17926821
MITF_cg18503031
MITF_cg18618113
MITF_cg20109410
MITF_cg21615999
MITF_cg22021394
MITF_cg22568270
MITF_cg22875984
MITF_cg23094300
MITF_cg24646393
MITF_cg24876892
MMP11_cg00594282
MMP11_cg02836840
MMP11_cg13361393
MMP11_cg14420645
MMP11_cg19934709
MMP11_cg21246624
MMP11_cg21251794
MMP11_cg22418565
MMP11_cg23850277
MMP2_cg00078334
MMP2_cg00087906
MMP2_cg01821058
MMP2_cg02458945
MMP2_cg04986290
MMP2_cg05723087
MMP2_cg06244627
MMP2_cg07582157
MMP2_cg08318842
MMP2_cg09350341
MMP2_cg09530163
MMP2_cg10079740
MMP2_cg11308367
MMP2_cg12317456
MMP2_cg12840361
MMP2_cg14400118
MMP2_cg16841246
MMP2_cg19823910
MMP2_cg21979083
MMP2_cg22528729
MMP2_cg22950163
MMP2_cg27279620
MMP2_cg27642062
MMP7_cg01813071
MMP7_cg04059146
MMP7_cg05820381
MMP7_cg17707274
MMP7_cg20645973
MMP7_cg24963041
MMP7_cg25511807
MMP7_cg26015383
MT1E_cg00178359
MT1E_cg00519002
MT1E_cg01608509
MT1E_cg02512505
MT1E_cg05743734
MT1E_cg06463589
MT1E_cg15134649
MT1E_cg20083730
MT1E_cg22651708
MT1F_cg00005010
MT1F_cg00793056
MT1F_cg02674719
MT1F_cg08693344
MT1F_cg09183102
MT1F_cg15738109
MT1F_cg19546070
MT1F_cg23217005
MT1G_cg01507019
MT1G_cg02803037
MT1G_cg05958050
MT1G_cg07602841
MT1G_cg07791866
MT1G_cg09174870
MT1G_cg11530677
MT1G_cg16452857
MT1G_cg27367960
MT1X_cg00148666
MT1X_cg02259649
MT1X_cg03368362
MT1X_cg03551406
MT1X_cg05596720
MT1X_cg07717381
MT1X_cg08872713
MT1X_cg09147880
MT1X_cg26802333
MT1X_cg27038002
MTF1_cg00181978
MTF1_cg00977164
MTF1_cg04304494
MTF1_cg06272282
MTF1_cg07031996
MTF1_cg07931069
MTF1_cg12477165
MTF1_cg13470367
MTF1_cg16707128
MTF1_cg19823280
MTF1_cg19895474
MTF1_cg20226051
MTHFD2_cg02765275
MTHFD2_cg07909619
MTHFD2_cg08187418
MTHFD2_cg09868451
MTHFD2_cg10006006
MTHFD2_cg13755546
MTHFD2_cg15737319
MTHFD2_cg21497607
MTHFD2_cg27558479
MXRA7_cg04880618
MXRA7_cg07484485
MXRA7_cg07851243
MXRA7_cg11122493
MXRA7_cg12472603
MXRA7_cg14042121
MXRA7_cg15769653
MXRA7_cg16428008
MXRA7_cg20546985
MXRA7_cg20730545
NFATC2_cg00401091
NFATC2_cg00418183
NFATC2_cg02528670
NFATC2_cg02561912
NFATC2_cg02762791
NFATC2_cg04109822
NFATC2_cg04288049
NFATC2_cg04307107
NFATC2_cg08792791
NFATC2_cg09886755
NFATC2_cg09934664
NFATC2_cg10226546
NFATC2_cg10559432
NFATC2_cg10608283
NFATC2_cg11074047
NFATC2_cg11086066
NFATC2_cg11847454
NFATC2_cg11993118
NFATC2_cg13844474
NFATC2_cg14739799
NFATC2_cg15482702
NFATC2_cg15497991
NFATC2_cg15775872
NFATC2_cg16419175
NFATC2_cg18294233
NFATC2_cg18302534
NFATC2_cg20738012
NFATC2_cg20909136
NFATC2_cg21610125
NFATC2_cg22037687
NFATC2_cg22497460
NFATC2_cg23085343
NFATC2_cg25840780
NFATC2_cg26229382
NFATC2_cg27581965
NFATC2_cg27599015
NFKBIA_cg05852416
NFKBIA_cg10298855
NFKBIA_cg10675363
NFKBIA_cg12915636
NFKBIA_cg16903846
NFKBIA_cg18460373
NFKBIA_cg18875274
NFKBIA_cg19941370
NFKBIA_cg20935025
NFKBIA_cg21738582
NFKBIB_cg00368356
NFKBIB_cg04614655
NFKBIB_cg05790501
NFKBIB_cg07063145
NFKBIB_cg07375277
NFKBIB_cg09805088
NFKBIB_cg10186215
NFKBIB_cg10568365
NFKBIB_cg11396509
NFKBIB_cg12321562
NFKBIB_cg14074741
NFKBIB_cg14936213
NFKBIB_cg16252717
NFKBIB_cg16389464
NFKBIB_cg16738915
NFKBIB_cg17798568
NFKBIB_cg18330372
NFKBIB_cg19968001
NFKBIB_cg22546859
NFKBIB_cg22814247
NFKBIB_cg22945975
NFKBIB_cg23374376
NFKBIB_cg24321688
NFKBIB_cg27442349
NFKBIZ_cg01649334
NFKBIZ_cg01771416
NFKBIZ_cg01855735
NFKBIZ_cg02713138
NFKBIZ_cg02955348
NFKBIZ_cg04512268
NFKBIZ_cg05543419
NFKBIZ_cg05980782
NFKBIZ_cg06056170
NFKBIZ_cg06056346
NFKBIZ_cg06410974
NFKBIZ_cg07216258
NFKBIZ_cg09780039
NFKBIZ_cg10383008
NFKBIZ_cg13032052
NFKBIZ_cg14043872
NFKBIZ_cg14099335
NFKBIZ_cg14769570
NFKBIZ_cg15006396
NFKBIZ_cg16061885
NFKBIZ_cg16189024
NFKBIZ_cg17445840
NFKBIZ_cg21792150
NFKBIZ_cg22361979
NFKBIZ_cg22987188
NFKBIZ_cg23037648
NFKBIZ_cg24935773
NFKBIZ_cg25477542
NFKBIZ_cg26065802
NFKBIZ_cg26284390
NID1_cg00095594
NID1_cg00912793
NID1_cg01206410
NID1_cg02957057
NID1_cg07157830
NID1_cg16549308
NID1_cg23028178
NPAS3_cg05274755
NPAS3_cg05326274
NPAS3_cg05481811
NPAS3_cg10727171
NPAS3_cg11787167
NPAS3_cg14939652
NPAS3_cg15477096
NPAS3_cg15786128
NPAS3_cg26393294
NR4A1_cg00773818
NR4A1_cg01707892
NR4A1_cg01981027
NR4A1_cg02025412
NR4A1_cg03071994
NR4A1_cg03240059
NR4A1_cg03729853
NR4A1_cg03733196
NR4A1_cg03962365
NR4A1_cg04069932
NR4A1_cg04114143
NR4A1_cg04416566
NR4A1_cg06811166
NR4A1_cg07248895
NR4A1_cg07544244
NR4A1_cg08501989
NR4A1_cg08525001
NR4A1_cg10405023
NR4A1_cg10635593
NR4A1_cg10912581
NR4A1_cg11666140
NR4A1_cg12541478
NR4A1_cg12610867
NR4A1_cg13331936
NR4A1_cg14036495
NR4A1_cg14224566
NR4A1_cg16480841
NR4A1_cg16533495
NR4A1_cg16706613
NR4A1_cg16867865
NR4A1_cg17010747
NR4A1_cg17242930
NR4A1_cg17875429
NR4A1_cg19524350
NR4A1_cg20012848
NR4A1_cg20560869
NR4A1_cg20661548
NR4A1_cg21049567
NR4A1_cg21364562
NR4A1_cg21872749
NR4A1_cg24084871
NR4A1_cg25612554
NR4A1_cg26446929
NR4A1_cg26800429
NR4A1_cg27194586
NR4A1_cg27260887
NR4A1_cg27299201
NR4A1_cg27485687
NUPR1_cg04492847
NUPR1_cg06288570
NUPR1_cg15149645
NUPR1_cg15745560
NUPR1_cg16576597
NUPR1_cg25288194
OSR2_cg00300750
OSR2_cg02409878
OSR2_cg02469095
OSR2_cg02952828
OSR2_cg03157027
OSR2_cg04768602
OSR2_cg05085137
OSR2_cg05986505
OSR2_cg07358855
OSR2_cg07771539
OSR2_cg07972191
OSR2_cg13016314
OSR2_cg14548272
OSR2_cg14657725
OSR2_cg17650689
OSR2_cg18428626
OSR2_cg20971610
OSR2_cg22524061
OSR2_cg22648885
OSR2_cg22920700
OSR2_cg23820828
OSR2_cg25167736
OSR2_cg26137478
OSR2_cg26294710
OSR2_cg26570179
PAEP_cg01055695
PAEP_cg03833760
PAEP_cg08933515
PAEP_cg13831723
PAPLN_cg02913246
PAPLN_cg10300255
PAPLN_cg11884004
PAPLN_cg12587260
PAPLN_cg14480262
PAPLN_cg15079605
PAPLN_cg19411803
PAPLN_cg19585100
PAPLN_cg20138860
PAPLN_cg21603806
PAPLN_cg21796547
PAPLN_cg21912093
PAPLN_cg22019242
PAPLN_cg23316449
PAPLN_cg23425316
PAPLN_cg23497377
PAPLN_cg26147351
PAX8_cg04293501
PAX8_cg05106191
PAX8_cg05194362
PAX8_cg06881093
PAX8_cg07594247
PAX8_cg07772999
PAX8_cg11763394
PAX8_cg14401624
PAX8_cg15281496
PAX8_cg17445212
PAX8_cg19081868
PAX8_cg19083407
PAX8_cg20944544
PAX8_cg21482265
PAX8_cg21550016
PAX8_cg22329711
PAX8_cg23122642
PAX8_cg23136554
PAX8_cg25042226
PAX8_cg27608756
PLA2G2A_cg02520499
PLA2G2A_cg02860199
PLA2G2A_cg06457710
PLA2G2A_cg08235413
PLA2G2A_cg11037787
PLA2G2A_cg13211559
PLA2G2A_cg13819825
PLA2G2A_cg16569828
PLA2G2A_cg17924899
PLA2G2A_cg20882303
PLA2G2A_cg21841681
PLA2G2A_cg22611120
PLA2G2A_cg23826341
PLA2G2A_cg25755892
PLA2G2A_cg26489156
PLAU_cg00303111
PLAU_cg04084348
PLAU_cg04749074
PLAU_cg04939496
PLAU_cg06521280
PLAU_cg09030265
PLAU_cg10580059
PLAU_cg12351660
PLAU_cg12858416
PLAU_cg15204603
PLAU_cg15604346
PLAU_cg16490176
PLAU_cg23318713
PLAU_cg23407475
PLAU_cg23621418
PLAU_cg23837109
PLAU_cg26457761
PLAU_cg27314686
PMAIP1_cg05157251
PMAIP1_cg05585821
PMAIP1_cg13415207
PMAIP1_cg14300568
PMAIP1_cg14685305
PMAIP1_cg16855401
PMAIP1_cg17283601
PMAIP1_cg18273088
PMAIP1_cg22549408
PMAIP1_cg23084705
PMAIP1_cg23491124
PNP_cg01046434
PNP_cg04723385
PNP_cg05000123
PNP_cg07567326
PNP_cg07924145
PNP_cg16099110
PNP_cg17664580
PNP_cg23609821
PNP_cg26164155
PNP_cg26933359
PRSS23_cg00475490
PRSS23_cg04410073
PRSS23_cg08031306
PRSS23_cg08363925
PRSS23_cg11660018
PRSS23_cg13030674
PRSS23_cg14391737
PRSS23_cg17541922
PRSS23_cg19563365
PRSS23_cg23214764
PRSS23_cg23351584
PRSS23_cg23771366
PRSS23_cg25218107
PRSS23_cg25851751
PRSS23_cg26941211
PRSS23_cg27562970
RARRES1_cg03269060
RARRES1_cg08697665
RARRES1_cg08977270
RARRES1_cg14226182
RARRES1_cg18349298
RARRES1_cg18435593
RARRES1_cg26897744
RBM3_cg02272293
RBM3_cg03128268
RBM3_cg11098911
RBM3_cg11524947
RBM3_cg12108689
RBM3_cg12251508
RBM3_cg12983165
RBM3_cg16315447
RBM3_cg17290099
RBM3_cg18382400
RBM3_cg20657691
RBM3_cg25656978
RBM3_cg26155374
RBM3_cg27044041
RBM3_cg27124847
RBM3_cg27333993
RGCC_cg00025981
RGCC_cg02460074
RGCC_cg13521672
RGCC_cg13614181
RGCC_cg19281363
RGCC_cg24286613
RGCC_cg24916177
RGCC_cg25174662
RGCC_cg26094185
RHOQ_cg00739112
RHOQ_cg01056945
RHOQ_cg01500851
RHOQ_cg04374604
RHOQ_cg07229130
RHOQ_cg21657450
RHOQ_cg23243419
RHOQ_cg24781079
RHOQ_cg26251101
RORA_cg00270159
RORA_cg01691639
RORA_cg04219801
RORA_cg06917261
RORA_cg07801562
RORA_cg08700690
RORA_cg09782034
RORA_cg10133825
RORA_cg12599016
RORA_cg13301933
RORA_cg14771075
RORA_cg15107038
RORA_cg16799334
RORA_cg17149655
RORA_cg17181046
RORA_cg18064474
RORA_cg18336435
RORA_cg19005077
RORA_cg20006924
RORA_cg20024192
RORA_cg20041802
RORA_cg22130371
RORA_cg22728551
RORA_cg23670599
RORA_cg24219929
RORA_cg26724232
RORA_cg27167601
RORA_cg27280396
S100A4_cg01411912
S100A4_cg07245635
S100A4_cg07587610
S100A4_cg10085612
S100A4_cg10447638
S100A4_cg11089403
S100A4_cg13091627
S100A4_cg14892073
S100A4_cg16725377
S100A4_cg18273417
S100A4_cg23048494
S100A4_cg24691453
S100A4_cg26894575
S100A4_cg27385751
SCGB1D2_cg08298827
SCGB1D2_cg10848367
SCGB1D2_cg19015654
SCGB2A2_cg01891398
SCGB2A2_cg08884591
SCGB2A2_cg12833018
SCGB2A2_cg14741922
SCGB2A2_cg21541912
SCGB2A2_cg24843049
SERPINE1_cg02273392
SERPINE1_cg08506775
SERPINE1_cg15874872
SERPINE1_cg19722814
SERPINE1_cg20438404
SERPINE1_cg20583316
SERPINE1_cg20773815
SERPINE1_cg24539923
SERPINE1_cg25826546
SERPINE2_cg00514407
SERPINE2_cg02318106
SERPINE2_cg03028786
SERPINE2_cg06476093
SERPINE2_cg06862545
SERPINE2_cg07348591
SERPINE2_cg08073133
SERPINE2_cg08381480
SERPINE2_cg08434186
SERPINE2_cg08529333
SERPINE2_cg08913719
SERPINE2_cg08990589
SERPINE2_cg09901892
SERPINE2_cg10717739
SERPINE2_cg11065506
SERPINE2_cg11169461
SERPINE2_cg11703011
SERPINE2_cg11719885
SERPINE2_cg12480674
SERPINE2_cg13207860
SERPINE2_cg13349716
SERPINE2_cg14256643
SERPINE2_cg14867927
SERPINE2_cg15353444
SERPINE2_cg16202600
SERPINE2_cg16744238
SERPINE2_cg17361913
SERPINE2_cg18062860
SERPINE2_cg18681853
SERPINE2_cg18945642
SERPINE2_cg19371203
SERPINE2_cg19715111
SERPINE2_cg20793341
SERPINE2_cg23055236
SERPINE2_cg23627022
SERPINE2_cg26051540
SERPINF1_cg00777079
SERPINF1_cg04955351
SERPINF1_cg06940127
[truncated: 710 more rows]

## Sheet: Table S3
Table S3. List of 152 differentially methylated probes
Gene_Probes	Sig. (p-value)
SERPINE1_cg19722814	2.90919e-05
SERPINE2_cg19371203	0.000527727
ZBTB20_cg07317983	0.000605068
SFRP1_cg21517947	0.000945717
TAGLN2_cg03138854	0.00103231
CTSA_cg02664993	0.00112619
BMP2_cg26536259	0.00122792
MTF1_cg19895474	0.00133807
SFRP1_cg01495122	0.00145727
HIVEP2_cg23446297	0.00203859
JUN_cg08444830	0.00282613
IL15_cg20060523	0.00306228
CXCL14_cg27090201	0.00306228
ZBTB16_cg21310606	0.0033163
IL15_cg04178574	0.00419773
ATP1A1_cg09144709	0.00419773
ARNT_cg13386712	0.00419773
KLF6_cg25945303	0.00436377
ZBTB16_cg21710414	0.00528668
ZBTB20_cg27273791	0.00570278
COL4A1_cg22757824	0.00638243
ANK3_cg08318174	0.00662468
MT1E_cg15134649	0.00687517
TCF4_cg16963019	0.00687517
PRSS23_cg13030674	0.00713413
ARSB_cg11769606	0.00740182
THBS1_cg14519850	0.00796437
CEBPB_cg17779707	0.00856491
MTHFD2_cg15737319	0.00920561
NFKBIB_cg16389464	0.00954173
DEFB1_cg02465761	0.00988876
IGFBP7_cg23093377	0.00988876
DDIT3_cg14737592	0.010247
FBLN1_cg19972696	0.010247
DEFB1_cg19210176	0.0106167
MAFG_cg20488697	0.0109982
STAT3_cg20716209	0.0109982
ZBTB16_cg01877880	0.0113919
PLA2G2A_cg08235413	0.0113919
XBP1_cg15146966	0.0113919
IGFBP4_cg20662871	0.0113919
BRINP2_cg04209911	0.0117981
RORA_cg12599016	0.0117981
PLAU_cg06521280	0.0126491
VCAN_cg23936023	0.0126491
DDIT3_cg17703658	0.0130946
ZBTB20_cg22612330	0.0130946
CADM1_cg10193817	0.0135539
TAGLN2_cg15641364	0.0135539
LAMB3_cg25981106	0.0135539
IGFBP7_cg21921384	0.0140275
NFKBIA_cg18460373	0.0145155
SERPINE1_cg20773815	0.0145155
LIPA_cg18701598	0.0155368
ATP1A1_cg10442913	0.0160707
VCAN_cg17771652	0.0166208
MAOA_cg20619456	0.0171872
GRN_cg07935119	0.0177706
EGR1_cg05229898	0.0183712
FOS_cg07159858	0.0196259
TAGLN2_cg22698489	0.0196259
JUN_cg26456528	0.0196259
RARRES1_cg03269060	0.0209549
MITF_cg10160567	0.0209549
ARID5B_cg16253809	0.0209549
HTRA1_cg26274946	0.0209549
RGCC_cg00025981	0.0216483
FGL2_cg01310473	0.0223616
LIPA_cg12143181	0.0223616
MAFG_cg08329777	0.0238497
ZBTB20_cg16263825	0.0238497
ZBTB20_cg18532105	0.0238497
GRN_cg01146514	0.0246254
NR4A1_cg03729853	0.0246254
FBLN5_cg10941822	0.0246254
CEBPB_cg13729887	0.0246254
FBLN2_cg15338301	0.0246254
THBS1_cg12154418	0.0262427
SLF2_cg19969124	0.0262427
ZEB1_cg24861272	0.0262427
IL15_cg19793620	0.0270852
ZNF292_cg20710888	0.0270852
NFKBIZ_cg24935773	0.0270852
NFKBIB_cg10186215	0.0279509
ZBTB20_cg12907305	0.0279509
CEBPB_cg12986726	0.0288404
ID4_cg23165899	0.0297542
BHLHE40_cg17282111	0.0306928
ABI3BP_cg23634451	0.0306928
ZBTB20_cg26922019	0.0306928
ZBTB20_cg03377396	0.0326463
TAGLN2_cg03651478	0.0326463
ZBTB16_cg04628008	0.0326463
ARID1B_cg12781778	0.0326463
MATN2_cg13682019	0.0326463
C1R_cg06915053	0.0336624
NFKBIZ_cg22987188	0.0336624
ATP1A1_cg14169801	0.0347054
FBLN2_cg04677287	0.0357759
ANGPTL1_cg07044282	0.0357759
CTSA_cg08260891	0.0357759
MMP2_cg22950163	0.0357759
PAX8_cg05194362	0.0368744
ZBTB16_cg05350409	0.0368744
NFKBIZ_cg06410974	0.0368744
S100A4_cg10085612	0.0368744
GPX3_cg14237894	0.0368744
IGFBP3_cg22403266	0.0380015
C4BPA_cg26044340	0.0380015
VCAN_cg07478641	0.0391578
NFKBIB_cg12321562	0.0391578
SERPINE2_cg03028786	0.0403438
BRINP2_cg16123101	0.0403438
MXRA7_cg16428008	0.0403438
CEBPB_cg17371067	0.0403438
SPP1_cg24861509	0.0403438
LMCD1_cg25225968	0.0403438
UBP1_cg08510727	0.0415602
BHLHE40_cg10268491	0.0415602
CEBPB_cg06950567	0.0428074
TAGLN2_cg06992027	0.0428074
DDIT3_cg07092057	0.0428074
MTF1_cg07931069	0.0428074
NFKBIB_cg11396509	0.0428074
ATF3_cg23020752	0.0428074
WNT5A_cg24942186	0.0428074
MT1G_cg07602841	0.0440862
MXRA7_cg20730545	0.0440862
ZBTB20_cg24146776	0.0440862
CTSA_cg24852440	0.0440862
RORA_cg17181046	0.045397
HARS2_cg19091068	0.045397
ARID5B_cg19238103	0.045397
ARID1B_cg22432367	0.045397
B2M_cg24134304	0.045397
ATF3_cg25386151	0.045397
ZBTB2_cg06226404	0.0467406
MTF1_cg12477165	0.0467406
CTSA_cg12809499	0.0467406
CLU_cg19549068	0.0467406
NFKBIZ_cg26065802	0.0467406
MT1X_cg26802333	0.0467406
IGFBP7_cg03023052	0.0481174
FGL2_cg03546689	0.0481174
MAF_cg06327596	0.0481174
MITF_cg09325003	0.0481174
MITF_cg13760870	0.0481174
DDIT3_cg15021531	0.0481174
HES1_cg17460737	0.0481174
ZEB1_cg20499861	0.0481174
NR4A1_cg26446929	0.0481174
HIVEP2_cg26659645	0.0481174

## Sheet: Table S4
Table S4. Predictive performance of 152 DMPs in 4 ML algorithms
Model	Accuracy (%)	PPV (%)	NPV (%)	Sensitivity (%)	Specificity (%)
RF	80.65	84.47	78.3	70.52	89.14
NB	83.44	84.8	82.47	77.58	88.35
SVM	83.47	89.68	79.88	72.03	93.05
KNN	69.03	85.55	64.75	38.58	94.54
Data are generated over all 500 resamples in 100-time repeated fivefold cross-validation procedure.
ML: Machine learning, RF: Random Forest, NB: Naïve Bayes, SVM: Support Vector Machine, KNN: K-Nearest Neighbor.
PPV: Positive predictive value, NPV: Negative predictive value, DMPs: Differentially methylated probes

## Sheet: Table S5a
Table S5a. Statistical results of variable selection by Boruta algorithm before Tentative fix
Gene_Probe	meanImp	medianImp	minImp	maxImp	normHits	decision
SERPINE1_cg19722814	7.05211	7.11166	2.68441	9.60314	0.98998	Confirmed
SFRP1_cg01495122	1.51962	1.49115	0.202523	2.40198	0	Rejected
CTSA_cg02664993	3.46584	3.49449	1.01373	6.15787	0.717435	Confirmed
TAGLN2_cg03138854	4.0146	4.03648	0.964127	6.70183	0.813627	Confirmed
ZBTB20_cg07317983	3.53632	3.52287	-0.0391188	6.28609	0.723447	Confirmed
SERPINE2_cg19371203	3.30497	3.35447	0.25691	5.96665	0.667335	Confirmed
MTF1_cg19895474	5.327	5.46472	0.517753	7.91664	0.92986	Confirmed
SFRP1_cg21517947	4.9427	5.0511	0.17259	7.54186	0.903808	Confirmed
BMP2_cg26536259	4.41162	4.46535	0.763463	7.17915	0.869739	Confirmed
HIVEP2_cg23446297	0.774544	0.977417	-1.52132	2.21216	0	Rejected
JUN_cg08444830	1.50471	1.66059	-0.265185	2.80007	0.00200401	Rejected
IL15_cg20060523	1.56752	1.71611	-0.144394	3.77911	0.00200401	Rejected
ZBTB16_cg21310606	1.29797	1.30374	-0.12929	2.78335	0.00200401	Rejected
CXCL14_cg27090201	1.2586	1.06836	-0.409713	2.63841	0.00200401	Rejected
IL15_cg04178574	1.22348	1.27024	-0.184693	2.51738	0.00400802	Rejected
ATP1A1_cg09144709	1.2063	1.45648	-0.670066	2.58539	0.00200401	Rejected
ARNT_cg13386712	1.21595	1.34537	0.0695738	2.54097	0	Rejected
KLF6_cg25945303	0.360183	0.495685	-1.94596	2.23691	0	Rejected
ZBTB16_cg21710414	1.04099	0.855895	0.101257	2.21067	0	Rejected
COL4A1_cg22757824	1.08501	1.10199	-0.181257	2.04186	0	Rejected
ZBTB20_cg27273791	3.52329	3.60631	0.329674	6.10787	0.703407	Confirmed
ANK3_cg08318174	1.26407	1.39037	-0.389559	2.43668	0	Rejected
ARSB_cg11769606	1.30972	1.13211	0.0655113	2.83031	0.00400802	Rejected
PRSS23_cg13030674	2.14619	2.18072	-2.54158	4.05392	0.148297	Rejected
MT1E_cg15134649	0.802637	1.09779	-1.06924	1.5452	0	Rejected
TCF4_cg16963019	3.03157	3.05607	-0.552936	5.49863	0.61523	Confirmed
THBS1_cg14519850	3.31264	3.3663	-0.178316	5.98255	0.649299	Confirmed
MTHFD2_cg15737319	0.843581	1.03273	-1.55449	2.65853	0	Rejected
CEBPB_cg17779707	0.310584	0.41559	-0.957292	1.63934	0	Rejected
DEFB1_cg02465761	0.0952936	0.0432701	-1.35669	1.54035	0	Rejected
DDIT3_cg14737592	0.168305	-0.150594	-1.15586	1.5582	0	Rejected
NFKBIB_cg16389464	1.01279	1.37504	-0.685706	2.72028	0	Rejected
FBLN1_cg19972696	1.25991	1.09822	-0.312307	2.65331	0.00200401	Rejected
IGFBP7_cg23093377	0.946013	0.762065	-0.822518	2.52451	0.00200401	Rejected
ZBTB16_cg01877880	1.02283	1.40264	-1.06811	2.11235	0	Rejected
PLA2G2A_cg08235413	1.2955	1.35463	-0.728862	3.24329	0.00200401	Rejected
XBP1_cg15146966	0.216944	0.380213	-1.30465	1.53308	0	Rejected
DEFB1_cg19210176	3.38481	3.41334	0.627047	5.61362	0.695391	Confirmed
MAFG_cg20488697	1.53924	1.57605	-1.05725	3.16476	0.0140281	Rejected
IGFBP4_cg20662871	0.804008	0.814672	-0.537039	3.0317	0	Rejected
STAT3_cg20716209	3.98015	4.02853	0.876085	6.32513	0.799599	Confirmed
BRINP2_cg04209911	1.1446	1.25362	-1.42528	2.54091	0.00400802	Rejected
RORA_cg12599016	2.52675	2.55961	-0.407472	4.6748	0.45491	Tentative
PLAU_cg06521280	0.552831	0.670545	-1.29033	1.91399	0	Rejected
DDIT3_cg17703658	0.645056	0.33446	-0.652432	2.45369	0.00200401	Rejected
ZBTB20_cg22612330	-0.158287	-0.256158	-1.87986	1.28793	0	Rejected
VCAN_cg23936023	0.591732	0.509333	-1.21792	1.7559	0	Rejected
CADM1_cg10193817	0.850411	0.951974	-0.477784	1.67995	0	Rejected
TAGLN2_cg15641364	0.725933	0.833487	-1.18326	2.32236	0.00200401	Rejected
IGFBP7_cg21921384	0.323697	0.373546	-1.85007	1.98126	0	Rejected
LAMB3_cg25981106	0.386214	0.54906	-2.3646	2.2517	0	Rejected
NFKBIA_cg18460373	-0.0963831	-0.223027	-1.36516	1.45139	0	Rejected
SERPINE1_cg20773815	-0.242988	-0.155705	-1.91349	1.5688	0	Rejected
ATP1A1_cg10442913	0.553644	0.865062	-1.41006	1.77853	0	Rejected
LIPA_cg18701598	1.15644	1.25021	-1.51864	3.42691	0.01002	Rejected
VCAN_cg17771652	0.591912	0.598577	-1.22352	1.89267	0	Rejected
MAOA_cg20619456	0.488143	0.5721	-1.84479	1.9399	0	Rejected
EGR1_cg05229898	0.56555	0.482765	-1.18515	1.90802	0	Rejected
GRN_cg07935119	0.610422	0.784353	-1.6723	2.31769	0.00200401	Rejected
FOS_cg07159858	0.465916	0.487268	-1.27148	2.19785	0	Rejected
TAGLN2_cg22698489	1.1429	1.19497	-0.307264	2.55386	0.00200401	Rejected
JUN_cg26456528	0.945819	0.929428	-0.133823	1.99426	0	Rejected
RARRES1_cg03269060	0.443822	0.581849	-1.18215	2.1086	0	Rejected
MITF_cg10160567	0.653159	0.698412	-0.790781	2.03057	0	Rejected
ARID5B_cg16253809	0.872963	0.688776	-1.001	2.76288	0.00200401	Rejected
HTRA1_cg26274946	0.510931	0.629406	-1.36147	1.64388	0	Rejected
RGCC_cg00025981	1.1801	1.30685	-0.452691	2.28687	0.00200401	Rejected
FGL2_cg01310473	0.62516	0.828364	-2.00148	2.18957	0	Rejected
LIPA_cg12143181	0.723778	0.722903	-0.891725	2.22727	0	Rejected
MAFG_cg08329777	0.218886	0.312752	-1.08116	1.29084	0	Rejected
ZBTB20_cg16263825	0.322241	0.556216	-1.80588	2.44428	0.00200401	Rejected
ZBTB20_cg18532105	1.22823	1.27847	-0.454252	2.67492	0.00400802	Rejected
GRN_cg01146514	3.47824	3.55515	-0.632352	6.3668	0.709419	Confirmed
NR4A1_cg03729853	0.436457	0.649529	-1.6918	2.02999	0	Rejected
FBLN5_cg10941822	0.838275	0.517738	-1.4444	2.21808	0.00200401	Rejected
CEBPB_cg13729887	0.28791	0.0632933	-1.40659	1.96733	0	Rejected
FBLN2_cg15338301	0.431369	0.587814	-1.58535	1.54695	0	Rejected
THBS1_cg12154418	0.759293	0.471439	-0.406178	1.85683	0	Rejected
SLF2_cg19969124	2.79181	2.81286	0.100887	5.81043	0.529058	Tentative
ZEB1_cg24861272	0.419246	0.317813	-1.17298	1.53991	0	Rejected
IL15_cg19793620	0.619723	0.374202	-0.943732	2.37589	0.00200401	Rejected
ZNF292_cg20710888	4.16006	4.22784	-0.672431	6.51692	0.831663	Confirmed
NFKBIZ_cg24935773	0.556346	0.936809	-1.04223	1.49575	0	Rejected
NFKBIB_cg10186215	0.265763	0.185464	-1.9136	1.81632	0	Rejected
ZBTB20_cg12907305	1.11231	1.306	-0.435937	2.77662	0.00200401	Rejected
CEBPB_cg12986726	0.214394	0.371778	-3.00514	2.12379	0	Rejected
ID4_cg23165899	-0.163055	-0.219291	-1.68727	1.60747	0	Rejected
BHLHE40_cg17282111	1.02274	1.27113	-1.25622	2.25074	0	Rejected
ABI3BP_cg23634451	0.431177	0.632537	-1.15613	1.71323	0	Rejected
ZBTB20_cg26922019	0.633178	0.509201	-0.618885	1.70386	0	Rejected
ZBTB20_cg03377396	0.344139	0.428742	-1.52378	1.2832	0	Rejected
TAGLN2_cg03651478	-0.402224	-0.743477	-1.48001	2.29878	0	Rejected
ZBTB16_cg04628008	-0.0984615	-0.36653	-1.38991	1.89064	0	Rejected
ARID1B_cg12781778	-0.0229915	0.0556322	-1.79523	1.55833	0	Rejected
MATN2_cg13682019	0.165462	-0.0763277	-1.4466	1.66166	0	Rejected
C1R_cg06915053	0.710784	0.544552	-0.310453	1.80523	0	Rejected
NFKBIZ_cg22987188	0.56633	0.999251	-1.29589	1.75961	0	Rejected
ATP1A1_cg14169801	0.835884	0.813651	-1.13615	2.21084	0	Rejected
FBLN2_cg04677287	2.89938	3.00736	-0.431109	5.32676	0.567134	Tentative
ANGPTL1_cg07044282	0.0389135	-0.150568	-1.73596	1.59801	0	Rejected
CTSA_cg08260891	0.620196	0.874311	-1.001	1.69586	0	Rejected
MMP2_cg22950163	0.587309	0.154974	-1.25836	2.34664	0	Rejected
PAX8_cg05194362	0.229076	0.180246	-1.85654	2.16198	0	Rejected
ZBTB16_cg05350409	0.12948	0.202378	-1.7025	2.32255	0	Rejected
NFKBIZ_cg06410974	0.0388283	0.0704704	-1.72996	1.45869	0	Rejected
S100A4_cg10085612	0.848732	0.835819	-0.619205	1.87261	0	Rejected
GPX3_cg14237894	0.224709	0.211083	-1.24859	1.82146	0	Rejected
IGFBP3_cg22403266	0.510138	0.510188	-1.24803	1.65371	0	Rejected
C4BPA_cg26044340	0.22758	0.363388	-1.66763	1.40526	0	Rejected
VCAN_cg07478641	1.26117	1.45215	-0.67603	2.47208	0	Rejected
NFKBIB_cg12321562	0.262221	0.139236	-1.36677	1.8072	0	Rejected
SERPINE2_cg03028786	0.859548	0.841363	-0.982428	2.82127	0.00200401	Rejected
BRINP2_cg16123101	0.936264	1.0411	-0.228619	2.4003	0	Rejected
MXRA7_cg16428008	0.302292	0.543605	-1.46263	2.34749	0.00200401	Rejected
CEBPB_cg17371067	1.01035	1.12873	-0.689365	2.60825	0.00601202	Rejected
SPP1_cg24861509	0.192485	0.203442	-1.0733	1.58384	0	Rejected
LMCD1_cg25225968	0.486038	0.69375	-1.90728	2.35206	0.00200401	Rejected
UBP1_cg08510727	0.222756	0.474605	-1.48083	1.55465	0	Rejected
BHLHE40_cg10268491	0.556101	0.696495	-1.6843	2.08084	0	Rejected
CEBPB_cg06950567	0.347473	0.574927	-1.67446	1.93411	0	Rejected
TAGLN2_cg06992027	-0.366966	-0.265488	-2.19937	1.16239	0	Rejected
DDIT3_cg07092057	1.35808	1.42371	-0.0632375	2.14014	0	Rejected
MTF1_cg07931069	0.407806	0.483671	-1.24093	1.89898	0	Rejected
NFKBIB_cg11396509	0.491894	0.830205	-1.07454	1.70889	0	Rejected
ATF3_cg23020752	-0.237512	-0.315236	-1.63736	1.95309	0	Rejected
WNT5A_cg24942186	0.902764	0.718587	-1.24285	3.38951	0.00400802	Rejected
MT1G_cg07602841	1.02203	1.21239	-0.919447	1.9579	0	Rejected
MXRA7_cg20730545	0.617816	0.797258	-1.4168	1.81393	0	Rejected
ZBTB20_cg24146776	1.57341	1.50657	-1.16789	4.05139	0.0140281	Rejected
CTSA_cg24852440	0.129376	0.0234092	-1.001	1.30035	0	Rejected
RORA_cg17181046	0.089407	0.122046	-2.17453	1.93314	0	Rejected
HARS2_cg19091068	0.530834	0.912091	-1.41571	1.84256	0	Rejected
ARID5B_cg19238103	0.27063	0.311051	-1.26041	1.64791	0	Rejected
ARID1B_cg22432367	-0.232462	-0.281238	-1.42256	1.71458	0	Rejected
B2M_cg24134304	0.0488105	0.329638	-1.52348	1.71352	0	Rejected
ATF3_cg25386151	0.263662	0.348782	-1.75188	1.95494	0	Rejected
ZBTB2_cg06226404	-0.0656236	-0.160486	-1.54154	1.55811	0	Rejected
MTF1_cg12477165	-0.0512443	-0.219109	-2.01341	1.56236	0	Rejected
CTSA_cg12809499	-0.199515	-0.214507	-1.69603	1.22101	0	Rejected
CLU_cg19549068	-0.0427546	-0.166053	-2.07523	2.05661	0	Rejected
NFKBIZ_cg26065802	0.796686	0.949829	-1.05025	2.84144	0.00200401	Rejected
MT1X_cg26802333	0.312218	0.644092	-2.23621	2.09761	0	Rejected
IGFBP7_cg03023052	0.561309	0.714951	-1.73463	2.47588	0.00400802	Rejected
FGL2_cg03546689	0.166665	-0.0426218	-1.53814	1.86322	0	Rejected
MAF_cg06327596	0.391578	0.411349	-1.0997	2.01076	0	Rejected
MITF_cg09325003	2.96794	3.01229	-0.759288	5.64757	0.577154	Tentative
MITF_cg13760870	0.604945	0.403752	-1.78693	2.35275	0	Rejected
DDIT3_cg15021531	0.161638	-0.0939374	-1.001	1.88874	0	Rejected
HES1_cg17460737	0.167454	0.245699	-1.35304	0.862575	0	Rejected
ZEB1_cg20499861	0.197849	0.270266	-0.937845	1.6741	0	Rejected
NR4A1_cg26446929	1.44901	1.47722	-0.201101	2.74055	0.00400802	Rejected
HIVEP2_cg26659645	0.413331	0.708273	-1.38857	1.75424	0	Rejected

## Sheet: Table S5b
Table S5b. Statistical results of variable selection by Boruta algorithm after Tentative fix
Gene_Probe	meanImp	medianImp	minImp	maxImp	normHits	decision
SERPINE1_cg19722814	7.05211	7.11166	2.68441	9.60314	0.98998	Confirmed
MTF1_cg19895474	5.327	5.46472	0.517753	7.91664	0.92986	Confirmed
SFRP1_cg21517947	4.9427	5.0511	0.17259	7.54186	0.903808	Confirmed
BMP2_cg26536259	4.41162	4.46535	0.763463	7.17915	0.869739	Confirmed
ZNF292_cg20710888	4.16006	4.22784	-0.672431	6.51692	0.831663	Confirmed
TAGLN2_cg03138854	4.0146	4.03648	0.964127	6.70183	0.813627	Confirmed
STAT3_cg20716209	3.98015	4.02853	0.876085	6.32513	0.799599	Confirmed
ZBTB20_cg07317983	3.53632	3.52287	-0.0391188	6.28609	0.723447	Confirmed
CTSA_cg02664993	3.46584	3.49449	1.01373	6.15787	0.717435	Confirmed
GRN_cg01146514	3.47824	3.55515	-0.632352	6.3668	0.709419	Confirmed
ZBTB20_cg27273791	3.52329	3.60631	0.329674	6.10787	0.703407	Confirmed
DEFB1_cg19210176	3.38481	3.41334	0.627047	5.61362	0.695391	Confirmed
SERPINE2_cg19371203	3.30497	3.35447	0.25691	5.96665	0.667335	Confirmed
THBS1_cg14519850	3.31264	3.3663	-0.178316	5.98255	0.649299	Confirmed
TCF4_cg16963019	3.03157	3.05607	-0.552936	5.49863	0.61523	Confirmed
MITF_cg09325003	2.96794	3.01229	-0.759288	5.64757	0.577154	Rejected
FBLN2_cg04677287	2.89938	3.00736	-0.431109	5.32676	0.567134	Rejected
SLF2_cg19969124	2.79181	2.81286	0.100887	5.81043	0.529058	Rejected
RORA_cg12599016	2.52675	2.55961	-0.407472	4.6748	0.45491	Rejected
PRSS23_cg13030674	2.14619	2.18072	-2.54158	4.05392	0.148297	Rejected
MAFG_cg20488697	1.53924	1.57605	-1.05725	3.16476	0.0140281	Rejected
ZBTB20_cg24146776	1.57341	1.50657	-1.16789	4.05139	0.0140281	Rejected
LIPA_cg18701598	1.15644	1.25021	-1.51864	3.42691	0.01002	Rejected
CEBPB_cg17371067	1.01035	1.12873	-0.689365	2.60825	0.00601202	Rejected
IL15_cg04178574	1.22348	1.27024	-0.184693	2.51738	0.00400802	Rejected
ARSB_cg11769606	1.30972	1.13211	0.0655113	2.83031	0.00400802	Rejected
BRINP2_cg04209911	1.1446	1.25362	-1.42528	2.54091	0.00400802	Rejected
ZBTB20_cg18532105	1.22823	1.27847	-0.454252	2.67492	0.00400802	Rejected
WNT5A_cg24942186	0.902764	0.718587	-1.24285	3.38951	0.00400802	Rejected
IGFBP7_cg03023052	0.561309	0.714951	-1.73463	2.47588	0.00400802	Rejected
NR4A1_cg26446929	1.44901	1.47722	-0.201101	2.74055	0.00400802	Rejected
JUN_cg08444830	1.50471	1.66059	-0.265185	2.80007	0.00200401	Rejected
IL15_cg20060523	1.56752	1.71611	-0.144394	3.77911	0.00200401	Rejected
ZBTB16_cg21310606	1.29797	1.30374	-0.12929	2.78335	0.00200401	Rejected
CXCL14_cg27090201	1.2586	1.06836	-0.409713	2.63841	0.00200401	Rejected
ATP1A1_cg09144709	1.2063	1.45648	-0.670066	2.58539	0.00200401	Rejected
FBLN1_cg19972696	1.25991	1.09822	-0.312307	2.65331	0.00200401	Rejected
IGFBP7_cg23093377	0.946013	0.762065	-0.822518	2.52451	0.00200401	Rejected
PLA2G2A_cg08235413	1.2955	1.35463	-0.728862	3.24329	0.00200401	Rejected
DDIT3_cg17703658	0.645056	0.33446	-0.652432	2.45369	0.00200401	Rejected
TAGLN2_cg15641364	0.725933	0.833487	-1.18326	2.32236	0.00200401	Rejected
GRN_cg07935119	0.610422	0.784353	-1.6723	2.31769	0.00200401	Rejected
TAGLN2_cg22698489	1.1429	1.19497	-0.307264	2.55386	0.00200401	Rejected
ARID5B_cg16253809	0.872963	0.688776	-1.001	2.76288	0.00200401	Rejected
RGCC_cg00025981	1.1801	1.30685	-0.452691	2.28687	0.00200401	Rejected
ZBTB20_cg16263825	0.322241	0.556216	-1.80588	2.44428	0.00200401	Rejected
FBLN5_cg10941822	0.838275	0.517738	-1.4444	2.21808	0.00200401	Rejected
IL15_cg19793620	0.619723	0.374202	-0.943732	2.37589	0.00200401	Rejected
ZBTB20_cg12907305	1.11231	1.306	-0.435937	2.77662	0.00200401	Rejected
SERPINE2_cg03028786	0.859548	0.841363	-0.982428	2.82127	0.00200401	Rejected
MXRA7_cg16428008	0.302292	0.543605	-1.46263	2.34749	0.00200401	Rejected
LMCD1_cg25225968	0.486038	0.69375	-1.90728	2.35206	0.00200401	Rejected
NFKBIZ_cg26065802	0.796686	0.949829	-1.05025	2.84144	0.00200401	Rejected
SFRP1_cg01495122	1.51962	1.49115	0.202523	2.40198	0	Rejected
HIVEP2_cg23446297	0.774544	0.977417	-1.52132	2.21216	0	Rejected
ARNT_cg13386712	1.21595	1.34537	0.0695738	2.54097	0	Rejected
KLF6_cg25945303	0.360183	0.495685	-1.94596	2.23691	0	Rejected
ZBTB16_cg21710414	1.04099	0.855895	0.101257	2.21067	0	Rejected
COL4A1_cg22757824	1.08501	1.10199	-0.181257	2.04186	0	Rejected
ANK3_cg08318174	1.26407	1.39037	-0.389559	2.43668	0	Rejected
MT1E_cg15134649	0.802637	1.09779	-1.06924	1.5452	0	Rejected
MTHFD2_cg15737319	0.843581	1.03273	-1.55449	2.65853	0	Rejected
CEBPB_cg17779707	0.310584	0.41559	-0.957292	1.63934	0	Rejected
DEFB1_cg02465761	0.0952936	0.0432701	-1.35669	1.54035	0	Rejected
DDIT3_cg14737592	0.168305	-0.150594	-1.15586	1.5582	0	Rejected
NFKBIB_cg16389464	1.01279	1.37504	-0.685706	2.72028	0	Rejected
ZBTB16_cg01877880	1.02283	1.40264	-1.06811	2.11235	0	Rejected
XBP1_cg15146966	0.216944	0.380213	-1.30465	1.53308	0	Rejected
IGFBP4_cg20662871	0.804008	0.814672	-0.537039	3.0317	0	Rejected
PLAU_cg06521280	0.552831	0.670545	-1.29033	1.91399	0	Rejected
ZBTB20_cg22612330	-0.158287	-0.256158	-1.87986	1.28793	0	Rejected
VCAN_cg23936023	0.591732	0.509333	-1.21792	1.7559	0	Rejected
CADM1_cg10193817	0.850411	0.951974	-0.477784	1.67995	0	Rejected
IGFBP7_cg21921384	0.323697	0.373546	-1.85007	1.98126	0	Rejected
LAMB3_cg25981106	0.386214	0.54906	-2.3646	2.2517	0	Rejected
NFKBIA_cg18460373	-0.0963831	-0.223027	-1.36516	1.45139	0	Rejected
SERPINE1_cg20773815	-0.242988	-0.155705	-1.91349	1.5688	0	Rejected
ATP1A1_cg10442913	0.553644	0.865062	-1.41006	1.77853	0	Rejected
VCAN_cg17771652	0.591912	0.598577	-1.22352	1.89267	0	Rejected
MAOA_cg20619456	0.488143	0.5721	-1.84479	1.9399	0	Rejected
EGR1_cg05229898	0.56555	0.482765	-1.18515	1.90802	0	Rejected
FOS_cg07159858	0.465916	0.487268	-1.27148	2.19785	0	Rejected
JUN_cg26456528	0.945819	0.929428	-0.133823	1.99426	0	Rejected
RARRES1_cg03269060	0.443822	0.581849	-1.18215	2.1086	0	Rejected
MITF_cg10160567	0.653159	0.698412	-0.790781	2.03057	0	Rejected
HTRA1_cg26274946	0.510931	0.629406	-1.36147	1.64388	0	Rejected
FGL2_cg01310473	0.62516	0.828364	-2.00148	2.18957	0	Rejected
LIPA_cg12143181	0.723778	0.722903	-0.891725	2.22727	0	Rejected
MAFG_cg08329777	0.218886	0.312752	-1.08116	1.29084	0	Rejected
NR4A1_cg03729853	0.436457	0.649529	-1.6918	2.02999	0	Rejected
CEBPB_cg13729887	0.28791	0.0632933	-1.40659	1.96733	0	Rejected
FBLN2_cg15338301	0.431369	0.587814	-1.58535	1.54695	0	Rejected
THBS1_cg12154418	0.759293	0.471439	-0.406178	1.85683	0	Rejected
ZEB1_cg24861272	0.419246	0.317813	-1.17298	1.53991	0	Rejected
NFKBIZ_cg24935773	0.556346	0.936809	-1.04223	1.49575	0	Rejected
NFKBIB_cg10186215	0.265763	0.185464	-1.9136	1.81632	0	Rejected
CEBPB_cg12986726	0.214394	0.371778	-3.00514	2.12379	0	Rejected
ID4_cg23165899	-0.163055	-0.219291	-1.68727	1.60747	0	Rejected
BHLHE40_cg17282111	1.02274	1.27113	-1.25622	2.25074	0	Rejected
ABI3BP_cg23634451	0.431177	0.632537	-1.15613	1.71323	0	Rejected
ZBTB20_cg26922019	0.633178	0.509201	-0.618885	1.70386	0	Rejected
ZBTB20_cg03377396	0.344139	0.428742	-1.52378	1.2832	0	Rejected
TAGLN2_cg03651478	-0.402224	-0.743477	-1.48001	2.29878	0	Rejected
ZBTB16_cg04628008	-0.0984615	-0.36653	-1.38991	1.89064	0	Rejected
ARID1B_cg12781778	-0.0229915	0.0556322	-1.79523	1.55833	0	Rejected
MATN2_cg13682019	0.165462	-0.0763277	-1.4466	1.66166	0	Rejected
C1R_cg06915053	0.710784	0.544552	-0.310453	1.80523	0	Rejected
NFKBIZ_cg22987188	0.56633	0.999251	-1.29589	1.75961	0	Rejected
ATP1A1_cg14169801	0.835884	0.813651	-1.13615	2.21084	0	Rejected
ANGPTL1_cg07044282	0.0389135	-0.150568	-1.73596	1.59801	0	Rejected
CTSA_cg08260891	0.620196	0.874311	-1.001	1.69586	0	Rejected
MMP2_cg22950163	0.587309	0.154974	-1.25836	2.34664	0	Rejected
PAX8_cg05194362	0.229076	0.180246	-1.85654	2.16198	0	Rejected
ZBTB16_cg05350409	0.12948	0.202378	-1.7025	2.32255	0	Rejected
NFKBIZ_cg06410974	0.0388283	0.0704704	-1.72996	1.45869	0	Rejected
S100A4_cg10085612	0.848732	0.835819	-0.619205	1.87261	0	Rejected
GPX3_cg14237894	0.224709	0.211083	-1.24859	1.82146	0	Rejected
IGFBP3_cg22403266	0.510138	0.510188	-1.24803	1.65371	0	Rejected
C4BPA_cg26044340	0.22758	0.363388	-1.66763	1.40526	0	Rejected
VCAN_cg07478641	1.26117	1.45215	-0.67603	2.47208	0	Rejected
NFKBIB_cg12321562	0.262221	0.139236	-1.36677	1.8072	0	Rejected
BRINP2_cg16123101	0.936264	1.0411	-0.228619	2.4003	0	Rejected
SPP1_cg24861509	0.192485	0.203442	-1.0733	1.58384	0	Rejected
UBP1_cg08510727	0.222756	0.474605	-1.48083	1.55465	0	Rejected
BHLHE40_cg10268491	0.556101	0.696495	-1.6843	2.08084	0	Rejected
CEBPB_cg06950567	0.347473	0.574927	-1.67446	1.93411	0	Rejected
TAGLN2_cg06992027	-0.366966	-0.265488	-2.19937	1.16239	0	Rejected
DDIT3_cg07092057	1.35808	1.42371	-0.0632375	2.14014	0	Rejected
MTF1_cg07931069	0.407806	0.483671	-1.24093	1.89898	0	Rejected
NFKBIB_cg11396509	0.491894	0.830205	-1.07454	1.70889	0	Rejected
ATF3_cg23020752	-0.237512	-0.315236	-1.63736	1.95309	0	Rejected
MT1G_cg07602841	1.02203	1.21239	-0.919447	1.9579	0	Rejected
MXRA7_cg20730545	0.617816	0.797258	-1.4168	1.81393	0	Rejected
CTSA_cg24852440	0.129376	0.0234092	-1.001	1.30035	0	Rejected
RORA_cg17181046	0.089407	0.122046	-2.17453	1.93314	0	Rejected
HARS2_cg19091068	0.530834	0.912091	-1.41571	1.84256	0	Rejected
ARID5B_cg19238103	0.27063	0.311051	-1.26041	1.64791	0	Rejected
ARID1B_cg22432367	-0.232462	-0.281238	-1.42256	1.71458	0	Rejected
B2M_cg24134304	0.0488105	0.329638	-1.52348	1.71352	0	Rejected
ATF3_cg25386151	0.263662	0.348782	-1.75188	1.95494	0	Rejected
ZBTB2_cg06226404	-0.0656236	-0.160486	-1.54154	1.55811	0	Rejected
MTF1_cg12477165	-0.0512443	-0.219109	-2.01341	1.56236	0	Rejected
CTSA_cg12809499	-0.199515	-0.214507	-1.69603	1.22101	0	Rejected
CLU_cg19549068	-0.0427546	-0.166053	-2.07523	2.05661	0	Rejected
MT1X_cg26802333	0.312218	0.644092	-2.23621	2.09761	0	Rejected
FGL2_cg03546689	0.166665	-0.0426218	-1.53814	1.86322	0	Rejected
MAF_cg06327596	0.391578	0.411349	-1.0997	2.01076	0	Rejected
MITF_cg13760870	0.604945	0.403752	-1.78693	2.35275	0	Rejected
DDIT3_cg15021531	0.161638	-0.0939374	-1.001	1.88874	0	Rejected
HES1_cg17460737	0.167454	0.245699	-1.35304	0.862575	0	Rejected
ZEB1_cg20499861	0.197849	0.270266	-0.937845	1.6741	0	Rejected
HIVEP2_cg26659645	0.413331	0.708273	-1.38857	1.75424	0	Rejected

## Sheet: Table S6
Table S6. Predictive performance of 3 DMPs in 4 ML algorithms
Model	Accuracy (%)	PPV (%)	NPV (%)	Sensitivity (%)	Specificity (%)
RF	73.15	69.93	76	72.1	74.03
NB	74.32	73.52	74.91	68.26	79.41
SVM	73.68	71.56	75.39	70.13	76.65
KNN	75.62	75.95	75.39	68.06	81.95
Data are generated over all 500 resamples in 100-time repeated fivefold cross-validation procedure.
ML: Machine learning, RF: Random Forest, NB: Naïve Bayes, SVM: Support Vector Machine, KNN: K-Nearest Neighbor.
PPV: Positive predictive value, NPV: Negative predictive value, DMPs: Differentially methylated probes.

## Sheet: Table S7
Table S7. Primers used for qMSP
Gene_probe	Forward primer (5′–3′)	Reverse primer (5′–3′)	Mapping (hg19)
SERPINE1_cg19722814	GGGTGGATAGTTTTGGGGGAAAATTTTTAC	TCTACCCTCTACCTATATCTATCTCTCCCG
SERPINE2_cg19371203	TTTATGGAGATGTTGGAGTAGGGGTTTTAC	AAACAAAACAAAACCAACGTAACTAAAACG
TAGLN2_cg03138854	GTTTTGAGTTAGTGCGTCGTTTTTTAGTTC	CCAACCCTTAATCCCCGAACTCG
